# Supplementary material for: Genome-Wide Characterization and Expression Analysis of the SBP-Box Gene Family in Sweet Orange (Citrus sinensis)
Source: Int J Mol Sci. 2021 Aug 18;22(16):8918. doi: 10.3390/ijms22168918 (PMC8396319; doi:10.3390/ijms22168918)
Supplement: Supplementary file 1 [file ijms-22-08918-s001.zip]

Archive with 10 entries (10 files):
- Table S3.xlsx
- Table S4.xlsx
- Table S5.xlsx
- Table S6.xlsx
- Table S7.xlsx
- Figure S1 SBP 3D(Confidence in the model above 95%).jpg
- Figure S2 Graph of dot plot shows the distinction between of different transcripts_page-0001 (1).jpg
- Figure S3 Cis-regulatory elements in the promoter of CsSBP genes. Different colors represent distinct putative elements..jpg
- Table S1.xlsx
- Table S2.xlsx
