# Supplementary material for: Genome-Wide Characterization and Expression Analysis of the SBP-Box Gene Family in Sweet Orange (Citrus sinensis)
Source: Int J Mol Sci. 2021 Aug 18;22(16):8918. doi: 10.3390/ijms22168918 (PMC8396319; doi:10.3390/ijms22168918)
Supplement: Supplementary file 1 [file ijms-22-08918-s001.zip › Table S3.xlsx]

## Sheet: Sheet1
		Table S3 Tandem duplications and segmental of CsSBP gene pairs in Citrus sinensis
Duplication gene pair id		Duplication gene pair name		Chromosome	Duplicaiton type	Ka	Ks	Ka/Ks	AverageS-sites	AverageN-sites	Selection pressure	Duplication date (Mya)
Cs1g07620.1	Cs2g05730.1	CsSBP3	CsSBP4	Chr1/Chr2	segmental	0.271335	1.40965	0.192484	79.3333	283.667	Purity selection	6.41613
Cs5g12260.1	Cs7g11770.1	CsSBP6	CsSBP9	Chr5/Chr7	segmental	0.442212	1.3363	0.330922	273.083	911.917	Purity selection	11.0307
Cs7g10990.1	orange1.1t02597.1	CsSBP8	CsSBP14	Chr7/ChrUn	segmental	0.381942	1.62375	0.235222	213.75	695.25	Purity selection	7.84073
Cs9g01380.1	orange1.1t01757.1	CsSBP10	CsSBP12	Chr9/ChrUn	segmental	0.338973	1.50729	0.224889	224.667	759.333	Purity selection	7.49629
Cs1g03640.1	orange1.1t02265.1	CsSBP2	CsSBP13	Chr1/ChrUn	segmental	0.585502	1.81263	0.323012	206	679	Purity selection	10.7671
Note: Ka and Ks indicate nonsynonymous and synonymous substition rates, respectively. Ka/Ks is used to determine the selective pressure or strength after duplication. Ka/Ks values that =1, > 1 or < 1 indicate neutral, positive, and purifying selection, respectively. The duplication date (Mya) were calculated using the formula: T = Ks/2λ × 10-6, λ = 1.5 × 10-8 for Brassicaceae species
