# Supplementary material for: Genome-Wide Characterization and Expression Analysis of the SBP-Box Gene Family in Sweet Orange (Citrus sinensis)
Source: Int J Mol Sci. 2021 Aug 18;22(16):8918. doi: 10.3390/ijms22168918 (PMC8396319; doi:10.3390/ijms22168918)
Supplement: Supplementary file 1 [file ijms-22-08918-s001.zip › Table S4.xlsx]

## Sheet: Sheet1
Table S4 Synteny analysis between Citrus sinensis and Arabidopsis thaliana/Oryza sativa
Gene pairs				Gene pairs
gene id	gene name	gene id	gene name	gene id	gene name	gene id	gene name
Cs1g07620.1	CsSBP3	AT1G53160.1	AtSBP5	Cs1g03640.1	CsSBP2	Os04g0551500	OsSBP7
orange1.1t04043.1	CsSBP15	AT1G20980.1	AtSBP2	Cs7g10990.1	CsSBP8	Os01g0922600	OsSBP2
orange1.1t04043.1	CsSBP15	AT1G76580.1	AtSBP7	Cs9g05200.1	CsSBP11	Os05g0408200	OsSBP9
orange1.1t01758.1	CsSBP12	AT2G47070.1	AtSBP10	orange1.1t01758.1	CsSBP12	Os01g0292900	OsSBP1
orange1.1t02265.1	CsSBP13	AT2G42200.1	AtSBP9	orange1.1t02597.1	CsSBP14	Os01g0922600	OsSBP2
Cs1g07620.1	CsSBP3	AT3G15270.1	AtSBP11	orange1.1t02597.1	CsSBP14	Os11g0496600	OsSBP19
orange1.1t02265.1	CsSBP13	AT3G57920.1	AtSBP12	orange1.1t02265.·	CsSBP13	Os08g0509600	OsSBP14
orange1.1t02597.1	CsSBP14	AT5G50670.1	AtSBP17	orange1.1t02597.1	CsSBP14	Os08g0531600	OsSBP16
orange1.1t02597.1	CsSBP14	AT5G50570.1	AtSBP16
Cs2g05730.1	CsSBP4	AT2G33810.1	AtSBP8
Cs2g05730.1	CsSBP4	AT3G15270.1	AtSBP11
Cs5g12260.1	CsSBP6	AT1G69170.1	AtSBP6
Cs7g11770.1	CsSBP9	AT1G69170.1	AtSBP6
Cs9g01380.1	CsSBP10	AT2G47070.1	AtSBP10
Cs9g05200.1	CsSBP11	AT5G18830.1	AtSBP14
