# Supplementary material for: Genome-Wide Characterization and Expression Analysis of the SBP-Box Gene Family in Sweet Orange (Citrus sinensis)
Source: Int J Mol Sci. 2021 Aug 18;22(16):8918. doi: 10.3390/ijms22168918 (PMC8396319; doi:10.3390/ijms22168918)
Supplement: Supplementary file 1 [file ijms-22-08918-s001.zip › Table S5.xlsx]

## Sheet: plantCARE_output_PlantCARE_2135
Table S5 The sequence and the predicted cis-elements of CsSBP promoter region
Gene name	Binding site	Elements	Sequence	Description
CsSBP1a	214	auxin responsive	GGTCCAT	AuxRR-core
CsSBP1a	781	MeJA responsive	TGACG	TGACG-motif
CsSBP1a	758	low-temperature responsive	CCGAAA	LTR
CsSBP1a	1599	low-temperature responsive	CCGAAA	LTR
CsSBP1a	1170	drought-inducibility	CAACTG	MBS
CsSBP1a	781	MeJA responsive	CGTCA	CGTCA-motif
CsSBP1a	1975	auxin responsive	AACGAC	TGA-element
CsSBP1a	854	MeJA responsive	TGACG	TGACG-motif
CsSBP1a	907	MeJA responsive	TGACG	TGACG-motif
CsSBP1a	1179	MeJA responsive	TGACG	TGACG-motif
CsSBP1a	1464	MeJA responsive	TGACG	TGACG-motif
CsSBP1a	1800	MeJA responsive	TGACG	TGACG-motif
CsSBP1a	409	low-temperature responsive	CCGAAA	LTR
CsSBP1a	785	auxin responsive	AACGAC	TGA-element
CsSBP1a	854	MeJA responsive	CGTCA	CGTCA-motif
CsSBP1a	907	MeJA responsive	CGTCA	CGTCA-motif
CsSBP1a	1179	MeJA responsive	CGTCA	CGTCA-motif
CsSBP1a	1464	MeJA responsive	CGTCA	CGTCA-motif
CsSBP1a	1800	MeJA responsive	CGTCA	CGTCA-motif
CsSBP1a	476	auxin responsive	AACGAC	TGA-element
CsSBP1a	545	MeJA responsive	CGTCA	CGTCA-motif
CsSBP1a	598	MeJA responsive	CGTCA	CGTCA-motif
CsSBP1a	870	MeJA responsive	CGTCA	CGTCA-motif
CsSBP1a	1155	MeJA responsive	CGTCA	CGTCA-motif
CsSBP1a	1491	MeJA responsive	CGTCA	CGTCA-motif
CsSBP1a	100	low-temperature responsive	CCGAAA	LTR
CsSBP1a	1850	low-temperature responsive	CCGAAA	LTR
CsSBP1a	545	MeJA responsive	TGACG	TGACG-motif
CsSBP1a	598	MeJA responsive	TGACG	TGACG-motif
CsSBP1a	870	MeJA responsive	TGACG	TGACG-motif
CsSBP1a	1155	MeJA responsive	TGACG	TGACG-motif
CsSBP1a	1491	MeJA responsive	TGACG	TGACG-motif
CsSBP1b	758	low-temperature responsive	CCGAAA	LTR
CsSBP1b	1599	low-temperature responsive	CCGAAA	LTR
CsSBP1b	781	MeJA responsive	CGTCA	CGTCA-motif
CsSBP1b	1975	auxin responsive	AACGAC	TGA-element
CsSBP1b	1170	drought-inducibility	CAACTG	MBS
CsSBP1b	781	MeJA responsive	TGACG	TGACG-motif
CsSBP1b	214	auxin responsive	GGTCCAT	AuxRR-core
CsSBP1b	1097	MeJA responsive	TGACG	TGACG-motif
CsSBP1b	1150	MeJA responsive	TGACG	TGACG-motif
CsSBP1b	1422	MeJA responsive	TGACG	TGACG-motif
CsSBP1b	1707	MeJA responsive	TGACG	TGACG-motif
CsSBP1b	223	drought-inducibility	CAACTG	MBS
CsSBP1b	1097	MeJA responsive	CGTCA	CGTCA-motif
CsSBP1b	1150	MeJA responsive	CGTCA	CGTCA-motif
CsSBP1b	1422	MeJA responsive	CGTCA	CGTCA-motif
CsSBP1b	1707	MeJA responsive	CGTCA	CGTCA-motif
CsSBP1b	1028	auxin responsive	AACGAC	TGA-element
CsSBP1b	652	low-temperature responsive	CCGAAA	LTR
CsSBP1c	214	auxin responsive	GGTCCAT	AuxRR-core
CsSBP1c	781	MeJA responsive	TGACG	TGACG-motif
CsSBP1c	758	low-temperature responsive	CCGAAA	LTR
CsSBP1c	1599	low-temperature responsive	CCGAAA	LTR
CsSBP1c	1170	drought-inducibility	CAACTG	MBS
CsSBP1c	781	MeJA responsive	CGTCA	CGTCA-motif
CsSBP1c	1975	auxin responsive	AACGAC	TGA-element
CsSBP1c	854	MeJA responsive	CGTCA	CGTCA-motif
CsSBP1c	907	MeJA responsive	CGTCA	CGTCA-motif
CsSBP1c	1179	MeJA responsive	CGTCA	CGTCA-motif
CsSBP1c	1464	MeJA responsive	CGTCA	CGTCA-motif
CsSBP1c	1800	MeJA responsive	CGTCA	CGTCA-motif
CsSBP1c	785	auxin responsive	AACGAC	TGA-element
CsSBP1c	409	low-temperature responsive	CCGAAA	LTR
CsSBP1c	854	MeJA responsive	TGACG	TGACG-motif
CsSBP1c	907	MeJA responsive	TGACG	TGACG-motif
CsSBP1c	1179	MeJA responsive	TGACG	TGACG-motif
CsSBP1c	1464	MeJA responsive	TGACG	TGACG-motif
CsSBP1c	1800	MeJA responsive	TGACG	TGACG-motif
CsSBP2	959	MeJA responsive	TGACG	TGACG-motif
CsSBP2	1424	MeJA responsive	TGACG	TGACG-motif
CsSBP2	959	MeJA responsive	CGTCA	CGTCA-motif
CsSBP2	1424	MeJA responsive	CGTCA	CGTCA-motif
CsSBP2	1847	auxin responsive	AACGAC	TGA-element
CsSBP2	164	MeJA responsive	CGTCA	CGTCA-motif
CsSBP2	629	MeJA responsive	CGTCA	CGTCA-motif
CsSBP2	1540	MeJA responsive	CGTCA	CGTCA-motif
CsSBP2	164	MeJA responsive	TGACG	TGACG-motif
CsSBP2	629	MeJA responsive	TGACG	TGACG-motif
CsSBP2	1540	MeJA responsive	TGACG	TGACG-motif
CsSBP2	62	MeJA responsive	TGACG	TGACG-motif
CsSBP2	1249	MeJA responsive	TGACG	TGACG-motif
CsSBP2	62	MeJA responsive	CGTCA	CGTCA-motif
CsSBP2	1249	MeJA responsive	CGTCA	CGTCA-motif
CsSBP2	1212	drought-inducibility	CAACTG	MBS
CsSBP2	1276	defense and stress responsive	ATAGAAATCAA	TC-rich repeats
CsSBP3	399	auxin responsive	GGTCCAT	AuxRR-core
CsSBP3	850	MeJA responsive	TGACG	TGACG-motif
CsSBP3	337	drought-inducibility	CAACTG	MBS
CsSBP3	850	MeJA responsive	CGTCA	CGTCA-motif
CsSBP3	1219	salicylic acid responsive	CCATCTTTTT	TCA-element
CsSBP3	941	auxin responsive	AACGAC	TGA-element
CsSBP3	286	MeJA responsive	TGACG	TGACG-motif
CsSBP3	655	salicylic acid responsive	CCATCTTTTT	TCA-element
CsSBP3	377	auxin responsive	AACGAC	TGA-element
CsSBP3	286	MeJA responsive	CGTCA	CGTCA-motif
CsSBP4	1404	auxin responsive	AACGAC	TGA-element
CsSBP4	258	defense and stress responsive	atCATTTTCACt	TC-rich repeats
CsSBP4	130	MeJA responsive	CGTCA	CGTCA-motif
CsSBP4	411	MeJA responsive	CGTCA	CGTCA-motif
CsSBP4	1139	MeJA responsive	CGTCA	CGTCA-motif
CsSBP4	1839	MeJA responsive	CGTCA	CGTCA-motif
CsSBP4	583	drought-inducibility	CAACTG	MBS
CsSBP4	130	MeJA responsive	TGACG	TGACG-motif
CsSBP4	411	MeJA responsive	TGACG	TGACG-motif
CsSBP4	1139	MeJA responsive	TGACG	TGACG-motif
CsSBP4	1839	MeJA responsive	TGACG	TGACG-motif
CsSBP4	1043	auxin responsive	GGTCCAT	AuxRR-core
CsSBP4	152	MeJA responsive	TGACG	TGACG-motif
CsSBP4	852	MeJA responsive	TGACG	TGACG-motif
CsSBP4	1390	MeJA responsive	TGACG	TGACG-motif
CsSBP4	1182	salicylic acid responsive	CCATCTTTTT	TCA-element
CsSBP4	417	auxin responsive	AACGAC	TGA-element
CsSBP4	1346	auxin responsive	AACGAC	TGA-element
CsSBP4	1868	auxin responsive	AACGAC	TGA-element
CsSBP4	152	MeJA responsive	CGTCA	CGTCA-motif
CsSBP4	852	MeJA responsive	CGTCA	CGTCA-motif
CsSBP4	1390	MeJA responsive	CGTCA	CGTCA-motif
CsSBP5a	581	defense and stress responsive	GTTTTCTTAC	TC-rich repeats
CsSBP5a	233	MeJA responsive	TGACG	TGACG-motif
CsSBP5a	478	MeJA responsive	TGACG	TGACG-motif
CsSBP5a	711	MeJA responsive	TGACG	TGACG-motif
CsSBP5a	878	drought-inducibility	CAACTG	MBS
CsSBP5a	233	MeJA responsive	CGTCA	CGTCA-motif
CsSBP5a	478	MeJA responsive	CGTCA	CGTCA-motif
CsSBP5a	711	MeJA responsive	CGTCA	CGTCA-motif
CsSBP5a	346	salicylic acid responsive	CCATCTTTTT	TCA-element
CsSBP5a	75	low-temperature responsive	CCGAAA	LTR
CsSBP5a	1027	defense and stress responsive	GTTTTCTTAC	TC-rich repeats
CsSBP5a	1382	low-temperature responsive	CCGAAA	LTR
CsSBP5a	897	salicylic acid responsive	CCATCTTTTT	TCA-element
CsSBP5a	1240	defense and stress responsive	atCATTTTCACt	TC-rich repeats
CsSBP5b	581	defense and stress responsive	GTTTTCTTAC	TC-rich repeats
CsSBP5b	233	MeJA responsive	TGACG	TGACG-motif
CsSBP5b	478	MeJA responsive	TGACG	TGACG-motif
CsSBP5b	711	MeJA responsive	TGACG	TGACG-motif
CsSBP5b	75	low-temperature responsive	CCGAAA	LTR
CsSBP5b	346	salicylic acid responsive	CCATCTTTTT	TCA-element
CsSBP5b	233	MeJA responsive	CGTCA	CGTCA-motif
CsSBP5b	478	MeJA responsive	CGTCA	CGTCA-motif
CsSBP5b	711	MeJA responsive	CGTCA	CGTCA-motif
CsSBP5b	878	drought-inducibility	CAACTG	MBS
CsSBP5b	1430	low-temperature responsive	CCGAAA	LTR
CsSBP5b	1288	defense and stress responsive	atCATTTTCACt	TC-rich repeats
CsSBP5b	945	salicylic acid responsive	CCATCTTTTT	TCA-element
CsSBP5b	1075	defense and stress responsive	GTTTTCTTAC	TC-rich repeats
CsSBP6	447	MeJA responsive	CGTCA	CGTCA-motif
CsSBP6	1149	MeJA responsive	CGTCA	CGTCA-motif
CsSBP6	1319	auxin responsive	TGTCTCAATAAG	AuxRE
CsSBP6	1629	defense and stress responsive	aaaAaaC(G/C)GTTA	TC-rich repeats
CsSBP6	447	MeJA responsive	TGACG	TGACG-motif
CsSBP6	1149	MeJA responsive	TGACG	TGACG-motif
CsSBP6	1149	auxin responsive	TGACGTAA	TGA-box
CsSBP6	1190	defense and stress responsive	GTTTTCTTAC	TC-rich repeats
CsSBP6	125	MeJA responsive	TGACG	TGACG-motif
CsSBP6	125	auxin responsive	TGACGTAA	TGA-box
CsSBP6	125	MeJA responsive	CGTCA	CGTCA-motif
CsSBP6	295	auxin responsive	TGTCTCAATAAG	AuxRE
CsSBP6	605	defense and stress responsive	aaaAaaC(G/C)GTTA	TC-rich repeats
CsSBP6	509	defense and stress responsive	GTTTTCTTAC	TC-rich repeats
CsSBP6	1641	defense and stress responsive	ATTCTCTAAC	TC-rich repeats
CsSBP6	1915	auxin responsive	AACGAC	TGA-element
CsSBP7a	1358	defense and stress responsive	GGATTTTACAGT	TC-rich repeats
CsSBP7a	1102	drought-inducibility	CAACTG	MBS
CsSBP7a	1384	drought-inducibility	CAACTG	MBS
CsSBP7a	1968	drought-inducibility	CAACTG	MBS
CsSBP7a	274	defense and stress responsive	atCATTTTCACt	TC-rich repeats
CsSBP7a	987	auxin responsive	AACGAC	TGA-element
CsSBP7a	871	defense and stress responsive	GGATTTTACAGT	TC-rich repeats
CsSBP7a	615	drought-inducibility	CAACTG	MBS
CsSBP7a	897	drought-inducibility	CAACTG	MBS
CsSBP7a	1481	drought-inducibility	CAACTG	MBS
CsSBP7a	1914	drought-inducibility	CAACTG	MBS
CsSBP7a	500	auxin responsive	AACGAC	TGA-element
CsSBP7a	73	auxin responsive	AACGAC	TGA-element
CsSBP7a	188	drought-inducibility	CAACTG	MBS
CsSBP7a	470	drought-inducibility	CAACTG	MBS
CsSBP7a	1054	drought-inducibility	CAACTG	MBS
CsSBP7a	1487	drought-inducibility	CAACTG	MBS
CsSBP7a	444	defense and stress responsive	GGATTTTACAGT	TC-rich repeats
CsSBP7a	1729	MeJA responsive	CGTCA	CGTCA-motif
CsSBP7a	1732	MeJA responsive	CGTCA	CGTCA-motif
CsSBP7a	1839	MeJA responsive	CGTCA	CGTCA-motif
CsSBP7a	1369	salicylic acid responsive	CCATCTTTTT	TCA-element
CsSBP7a	206	drought-inducibility	CAACTG	MBS
CsSBP7a	639	drought-inducibility	CAACTG	MBS
CsSBP7a	1361	drought-inducibility	CAACTG	MBS
CsSBP7a	1246	low-temperature responsive	CCGAAA	LTR
CsSBP7a	1251	defense and stress responsive	AATCACAACCATA	TC-rich repeats
CsSBP7a	1729	MeJA responsive	TGACG	TGACG-motif
CsSBP7a	1732	MeJA responsive	TGACG	TGACG-motif
CsSBP7a	1839	MeJA responsive	TGACG	TGACG-motif
CsSBP7a	1896	low-temperature responsive	CCGAAA	LTR
CsSBP7a	1951	drought-inducibility	CAACTG	MBS
CsSBP7a	212	MeJA responsive	CGTCA	CGTCA-motif
CsSBP7a	215	MeJA responsive	CGTCA	CGTCA-motif
CsSBP7a	322	MeJA responsive	CGTCA	CGTCA-motif
CsSBP7a	212	MeJA responsive	TGACG	TGACG-motif
CsSBP7a	215	MeJA responsive	TGACG	TGACG-motif
CsSBP7a	322	MeJA responsive	TGACG	TGACG-motif
CsSBP7b	1358	defense and stress responsive	GGATTTTACAGT	TC-rich repeats
CsSBP7b	274	defense and stress responsive	atCATTTTCACt	TC-rich repeats
CsSBP7b	987	auxin responsive	AACGAC	TGA-element
CsSBP7b	1102	drought-inducibility	CAACTG	MBS
CsSBP7b	1384	drought-inducibility	CAACTG	MBS
CsSBP7b	1968	drought-inducibility	CAACTG	MBS
CsSBP7b	188	drought-inducibility	CAACTG	MBS
CsSBP7b	470	drought-inducibility	CAACTG	MBS
CsSBP7b	1054	drought-inducibility	CAACTG	MBS
CsSBP7b	1487	drought-inducibility	CAACTG	MBS
CsSBP7b	73	auxin responsive	AACGAC	TGA-element
CsSBP7b	444	defense and stress responsive	GGATTTTACAGT	TC-rich repeats
CsSBP7b	1251	defense and stress responsive	AATCACAACCATA	TC-rich repeats
CsSBP7b	1729	MeJA responsive	TGACG	TGACG-motif
CsSBP7b	1732	MeJA responsive	TGACG	TGACG-motif
CsSBP7b	1839	MeJA responsive	TGACG	TGACG-motif
CsSBP7b	1369	salicylic acid responsive	CCATCTTTTT	TCA-element
CsSBP7b	1729	MeJA responsive	CGTCA	CGTCA-motif
CsSBP7b	1732	MeJA responsive	CGTCA	CGTCA-motif
CsSBP7b	1839	MeJA responsive	CGTCA	CGTCA-motif
CsSBP7b	206	drought-inducibility	CAACTG	MBS
CsSBP7b	639	drought-inducibility	CAACTG	MBS
CsSBP7b	1361	drought-inducibility	CAACTG	MBS
CsSBP7b	1246	low-temperature responsive	CCGAAA	LTR
CsSBP7b	1896	low-temperature responsive	CCGAAA	LTR
CsSBP7b	212	MeJA responsive	CGTCA	CGTCA-motif
CsSBP7b	215	MeJA responsive	CGTCA	CGTCA-motif
CsSBP7b	322	MeJA responsive	CGTCA	CGTCA-motif
CsSBP7b	1951	drought-inducibility	CAACTG	MBS
CsSBP7b	212	MeJA responsive	TGACG	TGACG-motif
CsSBP7b	215	MeJA responsive	TGACG	TGACG-motif
CsSBP7b	322	MeJA responsive	TGACG	TGACG-motif
CsSBP7c	1102	drought-inducibility	CAACTG	MBS
CsSBP7c	1384	drought-inducibility	CAACTG	MBS
CsSBP7c	1968	drought-inducibility	CAACTG	MBS
CsSBP7c	274	defense and stress responsive	atCATTTTCACt	TC-rich repeats
CsSBP7c	987	auxin responsive	AACGAC	TGA-element
CsSBP7c	1358	defense and stress responsive	GGATTTTACAGT	TC-rich repeats
CsSBP7c	444	defense and stress responsive	GGATTTTACAGT	TC-rich repeats
CsSBP7c	188	drought-inducibility	CAACTG	MBS
CsSBP7c	470	drought-inducibility	CAACTG	MBS
CsSBP7c	1054	drought-inducibility	CAACTG	MBS
CsSBP7c	1487	drought-inducibility	CAACTG	MBS
CsSBP7c	73	auxin responsive	AACGAC	TGA-element
CsSBP7c	1729	MeJA responsive	TGACG	TGACG-motif
CsSBP7c	1732	MeJA responsive	TGACG	TGACG-motif
CsSBP7c	1839	MeJA responsive	TGACG	TGACG-motif
CsSBP7c	1251	defense and stress responsive	AATCACAACCATA	TC-rich repeats
CsSBP7c	1246	low-temperature responsive	CCGAAA	LTR
CsSBP7c	1729	MeJA responsive	CGTCA	CGTCA-motif
CsSBP7c	1732	MeJA responsive	CGTCA	CGTCA-motif
CsSBP7c	1839	MeJA responsive	CGTCA	CGTCA-motif
CsSBP7c	1369	salicylic acid responsive	CCATCTTTTT	TCA-element
CsSBP7c	206	drought-inducibility	CAACTG	MBS
CsSBP7c	639	drought-inducibility	CAACTG	MBS
CsSBP7c	1361	drought-inducibility	CAACTG	MBS
CsSBP8	70	defense and stress responsive	GTTTTCTTAC	TC-rich repeats
CsSBP8	241	defense and stress responsive	GTTTTCTTAC	TC-rich repeats
CsSBP8	1980	defense and stress responsive	ATTCTCTAAC	TC-rich repeats
CsSBP8	1594	MeJA responsive	TGACG	TGACG-motif
CsSBP8	531	defense and stress responsive	TAACAAACTCCA	TC-rich repeats
CsSBP8	1594	MeJA responsive	CGTCA	CGTCA-motif
CsSBP8	1768	defense and stress responsive	ATAGAAATCAA	TC-rich repeats
CsSBP8	1333	drought-inducibility	CAACTG	MBS
CsSBP8	852	defense and stress responsive	ATAGAAATCAA	TC-rich repeats
CsSBP8	417	drought-inducibility	CAACTG	MBS
CsSBP8	678	MeJA responsive	CGTCA	CGTCA-motif
CsSBP8	1065	defense and stress responsive	ATTCTCTAAC	TC-rich repeats
CsSBP8	678	MeJA responsive	TGACG	TGACG-motif
CsSBP8	127	drought-inducibility	CAACTG	MBS
CsSBP8	562	defense and stress responsive	ATAGAAATCAA	TC-rich repeats
CsSBP8	388	MeJA responsive	CGTCA	CGTCA-motif
CsSBP8	1776	auxin responsive	AACGAC	TGA-element
CsSBP8	388	MeJA responsive	TGACG	TGACG-motif
CsSBP8	1865	auxin responsive	GGTCCAT	AuxRR-core
CsSBP8	775	defense and stress responsive	ATTCTCTAAC	TC-rich repeats
CsSBP9a	1069	defense and stress responsive	GTTTTCTTAC	TC-rich repeats
CsSBP9a	843	MeJA responsive	TGACG	TGACG-motif
CsSBP9a	1310	low-temperature responsive	CCGAAA	LTR
CsSBP9a	1197	drought-inducibility	CAACTG	MBS
CsSBP9a	302	salicylic acid responsive	CCATCTTTTT	TCA-element
CsSBP9a	1372	auxin responsive	AACGAC	TGA-element
CsSBP9a	843	MeJA responsive	CGTCA	CGTCA-motif
CsSBP9a	1496	MeJA responsive	TGACG	TGACG-motif
CsSBP9a	182	low-temperature responsive	CCGAAA	LTR
CsSBP9a	1496	MeJA responsive	CGTCA	CGTCA-motif
CsSBP9a	244	auxin responsive	AACGAC	TGA-element
CsSBP9a	1625	defense and stress responsive	ATAGAAATCAA	TC-rich repeats
CsSBP9a	69	drought-inducibility	CAACTG	MBS
CsSBP9a	70	defense and stress responsive	ATAGAAATCAA	TC-rich repeats
CsSBP9a	500	drought-inducibility	CAACTG	MBS
CsSBP9a	588	drought-inducibility	CAACTG	MBS
CsSBP9a	1073	low-temperature responsive	CCGAAA	LTR
CsSBP9a	616	defense and stress responsive	GTTTTCTTAC	TC-rich repeats
CsSBP9a	421	low-temperature responsive	CCGAAA	LTR
CsSBP9a	1979	drought-inducibility	CAACTG	MBS
CsSBP9b	1069	defense and stress responsive	GTTTTCTTAC	TC-rich repeats
CsSBP9b	843	MeJA responsive	TGACG	TGACG-motif
CsSBP9b	1197	drought-inducibility	CAACTG	MBS
CsSBP9b	1372	auxin responsive	AACGAC	TGA-element
CsSBP9b	302	salicylic acid responsive	CCATCTTTTT	TCA-element
CsSBP9b	843	MeJA responsive	CGTCA	CGTCA-motif
CsSBP9b	1310	low-temperature responsive	CCGAAA	LTR
CsSBP9b	1496	MeJA responsive	TGACG	TGACG-motif
CsSBP9b	244	auxin responsive	AACGAC	TGA-element
CsSBP9b	1496	MeJA responsive	CGTCA	CGTCA-motif
CsSBP9b	69	drought-inducibility	CAACTG	MBS
CsSBP9b	1625	defense and stress responsive	ATAGAAATCAA	TC-rich repeats
CsSBP9b	182	low-temperature responsive	CCGAAA	LTR
CsSBP9b	616	defense and stress responsive	GTTTTCTTAC	TC-rich repeats
CsSBP9b	500	drought-inducibility	CAACTG	MBS
CsSBP9b	588	drought-inducibility	CAACTG	MBS
CsSBP9b	70	defense and stress responsive	ATAGAAATCAA	TC-rich repeats
CsSBP9b	1073	low-temperature responsive	CCGAAA	LTR
CsSBP9b	582	low-temperature responsive	CCGAAA	LTR
CsSBP9b	97	drought-inducibility	CAACTG	MBS
CsSBP9b	125	defense and stress responsive	GTTTTCTTAC	TC-rich repeats
CsSBP9c	1310	low-temperature responsive	CCGAAA	LTR
CsSBP9c	1197	drought-inducibility	CAACTG	MBS
CsSBP9c	1372	auxin responsive	AACGAC	TGA-element
CsSBP9c	302	salicylic acid responsive	CCATCTTTTT	TCA-element
CsSBP9c	843	MeJA responsive	CGTCA	CGTCA-motif
CsSBP9c	843	MeJA responsive	TGACG	TGACG-motif
CsSBP9c	1069	defense and stress responsive	GTTTTCTTAC	TC-rich repeats
CsSBP9c	1496	MeJA responsive	TGACG	TGACG-motif
CsSBP9c	182	low-temperature responsive	CCGAAA	LTR
CsSBP9c	1625	defense and stress responsive	ATAGAAATCAA	TC-rich repeats
CsSBP9c	69	drought-inducibility	CAACTG	MBS
CsSBP9c	1496	MeJA responsive	CGTCA	CGTCA-motif
CsSBP9c	244	auxin responsive	AACGAC	TGA-element
CsSBP9c	616	defense and stress responsive	GTTTTCTTAC	TC-rich repeats
CsSBP9c	70	defense and stress responsive	ATAGAAATCAA	TC-rich repeats
CsSBP9c	500	drought-inducibility	CAACTG	MBS
CsSBP9c	588	drought-inducibility	CAACTG	MBS
CsSBP9c	1073	low-temperature responsive	CCGAAA	LTR
CsSBP10a	1602	drought-inducibility	CAACTG	MBS
CsSBP10a	459	MeJA responsive	CGTCA	CGTCA-motif
CsSBP10a	730	MeJA responsive	CGTCA	CGTCA-motif
CsSBP10a	1852	MeJA responsive	CGTCA	CGTCA-motif
CsSBP10a	875	salicylic acid responsive	TCAGAAGAGG	TCA-element
CsSBP10a	248	auxin responsive	AACGAC	TGA-element
CsSBP10a	403	auxin responsive	AACGAC	TGA-element
CsSBP10a	339	low-temperature responsive	CCGAAA	LTR
CsSBP10a	552	low-temperature responsive	CCGAAA	LTR
CsSBP10a	336	defense and stress responsive	TTTTTACGGTTA	TC-rich repeats
CsSBP10a	459	MeJA responsive	TGACG	TGACG-motif
CsSBP10a	730	MeJA responsive	TGACG	TGACG-motif
CsSBP10a	1852	MeJA responsive	TGACG	TGACG-motif
CsSBP10a	1518	defense and stress responsive	TCAAACGGT	TC-rich repeats
CsSBP10a	1232	MeJA responsive	TGACG	TGACG-motif
CsSBP10a	1375	MeJA responsive	TGACG	TGACG-motif
CsSBP10a	1600	MeJA responsive	TGACG	TGACG-motif
CsSBP10a	1232	MeJA responsive	CGTCA	CGTCA-motif
CsSBP10a	1375	MeJA responsive	CGTCA	CGTCA-motif
CsSBP10a	1600	MeJA responsive	CGTCA	CGTCA-motif
CsSBP10a	1608	drought-inducibility	CAACTG	MBS
CsSBP10a	1763	drought-inducibility	CAACTG	MBS
CsSBP10a	66	MeJA responsive	CGTCA	CGTCA-motif
CsSBP10a	337	MeJA responsive	CGTCA	CGTCA-motif
CsSBP10a	1459	MeJA responsive	CGTCA	CGTCA-motif
CsSBP10a	482	salicylic acid responsive	TCAGAAGAGG	TCA-element
CsSBP10a	1209	drought-inducibility	CAACTG	MBS
CsSBP10a	159	low-temperature responsive	CCGAAA	LTR
CsSBP10a	66	MeJA responsive	TGACG	TGACG-motif
CsSBP10a	337	MeJA responsive	TGACG	TGACG-motif
CsSBP10a	1459	MeJA responsive	TGACG	TGACG-motif
CsSBP10a	229	drought-inducibility	CAACTG	MBS
CsSBP10a	479	MeJA responsive	CGTCA	CGTCA-motif
CsSBP10a	1373	salicylic acid responsive	TCAGAAGAGG	TCA-element
CsSBP10a	479	MeJA responsive	TGACG	TGACG-motif
CsSBP10a	1251	MeJA responsive	TGACG	TGACG-motif
CsSBP10a	1410	MeJA responsive	TGACG	TGACG-motif
CsSBP10a	1209	drought-inducibility	CAACTG	MBS
CsSBP10a	1703	drought-inducibility	CAACTG	MBS
CsSBP10a	1251	MeJA responsive	CGTCA	CGTCA-motif
CsSBP10a	1410	MeJA responsive	CGTCA	CGTCA-motif
CsSBP10a	386	salicylic acid responsive	TCAGAAGAGG	TCA-element
CsSBP10a	1085	MeJA responsive	TGACG	TGACG-motif
CsSBP10a	1244	MeJA responsive	TGACG	TGACG-motif
CsSBP10a	1043	drought-inducibility	CAACTG	MBS
CsSBP10a	1537	drought-inducibility	CAACTG	MBS
CsSBP10a	220	salicylic acid responsive	TCAGAAGAGG	TCA-element
CsSBP10a	1085	MeJA responsive	CGTCA	CGTCA-motif
CsSBP10a	1244	MeJA responsive	CGTCA	CGTCA-motif
CsSBP10a	22	salicylic acid responsive	TCAGAAGAGG	TCA-element
CsSBP10a	887	MeJA responsive	CGTCA	CGTCA-motif
CsSBP10a	1046	MeJA responsive	CGTCA	CGTCA-motif
CsSBP10a	845	drought-inducibility	CAACTG	MBS
CsSBP10a	1339	drought-inducibility	CAACTG	MBS
CsSBP10a	887	MeJA responsive	TGACG	TGACG-motif
CsSBP10a	1046	MeJA responsive	TGACG	TGACG-motif
CsSBP10a	593	MeJA responsive	TGACG	TGACG-motif
CsSBP10a	752	MeJA responsive	TGACG	TGACG-motif
CsSBP10a	593	MeJA responsive	CGTCA	CGTCA-motif
CsSBP10a	752	MeJA responsive	CGTCA	CGTCA-motif
CsSBP10a	551	drought-inducibility	CAACTG	MBS
CsSBP10a	1045	drought-inducibility	CAACTG	MBS
CsSBP10a	266	MeJA responsive	TGACG	TGACG-motif
CsSBP10a	425	MeJA responsive	TGACG	TGACG-motif
CsSBP10a	224	drought-inducibility	CAACTG	MBS
CsSBP10a	718	drought-inducibility	CAACTG	MBS
CsSBP10a	266	MeJA responsive	CGTCA	CGTCA-motif
CsSBP10a	425	MeJA responsive	CGTCA	CGTCA-motif
CsSBP10a	1982	MeJA responsive	TGACG	TGACG-motif
CsSBP10a	1982	MeJA responsive	CGTCA	CGTCA-motif
CsSBP10a	268	drought-inducibility	CAACTG	MBS
CsSBP10b	940	MeJA responsive	TGACG	TGACG-motif
CsSBP10b	1211	MeJA responsive	TGACG	TGACG-motif
CsSBP10b	820	low-temperature responsive	CCGAAA	LTR
CsSBP10b	1033	low-temperature responsive	CCGAAA	LTR
CsSBP10b	817	defense and stress responsive	TTTTTACGGTTA	TC-rich repeats
CsSBP10b	729	auxin responsive	AACGAC	TGA-element
CsSBP10b	884	auxin responsive	AACGAC	TGA-element
CsSBP10b	1356	salicylic acid responsive	TCAGAAGAGG	TCA-element
CsSBP10b	940	MeJA responsive	CGTCA	CGTCA-motif
CsSBP10b	1211	MeJA responsive	CGTCA	CGTCA-motif
CsSBP10b	1982	MeJA responsive	TGACG	TGACG-motif
CsSBP10b	1982	MeJA responsive	CGTCA	CGTCA-motif
CsSBP10b	268	drought-inducibility	CAACTG	MBS
CsSBP10b	1232	MeJA responsive	TGACG	TGACG-motif
CsSBP10b	1375	MeJA responsive	TGACG	TGACG-motif
CsSBP10b	1600	MeJA responsive	TGACG	TGACG-motif
CsSBP10b	1518	defense and stress responsive	TCAAACGGT	TC-rich repeats
CsSBP10b	1608	drought-inducibility	CAACTG	MBS
CsSBP10b	1763	drought-inducibility	CAACTG	MBS
CsSBP10b	1232	MeJA responsive	CGTCA	CGTCA-motif
CsSBP10b	1375	MeJA responsive	CGTCA	CGTCA-motif
CsSBP10b	1600	MeJA responsive	CGTCA	CGTCA-motif
CsSBP10b	83	MeJA responsive	TGACG	TGACG-motif
CsSBP10b	354	MeJA responsive	TGACG	TGACG-motif
CsSBP10b	1476	MeJA responsive	TGACG	TGACG-motif
CsSBP10b	1226	drought-inducibility	CAACTG	MBS
CsSBP10b	83	MeJA responsive	CGTCA	CGTCA-motif
CsSBP10b	354	MeJA responsive	CGTCA	CGTCA-motif
CsSBP10b	1476	MeJA responsive	CGTCA	CGTCA-motif
CsSBP10b	27	auxin responsive	AACGAC	TGA-element
CsSBP10b	499	salicylic acid responsive	TCAGAAGAGG	TCA-element
CsSBP10b	176	low-temperature responsive	CCGAAA	LTR
CsSBP10b	1373	salicylic acid responsive	TCAGAAGAGG	TCA-element
CsSBP10b	479	MeJA responsive	CGTCA	CGTCA-motif
CsSBP10b	229	drought-inducibility	CAACTG	MBS
CsSBP10b	479	MeJA responsive	TGACG	TGACG-motif
CsSBP10b	1645	MeJA responsive	TGACG	TGACG-motif
CsSBP10b	1804	MeJA responsive	TGACG	TGACG-motif
CsSBP10b	1645	MeJA responsive	CGTCA	CGTCA-motif
CsSBP10b	1804	MeJA responsive	CGTCA	CGTCA-motif
CsSBP10b	780	salicylic acid responsive	TCAGAAGAGG	TCA-element
CsSBP10b	1603	drought-inducibility	CAACTG	MBS
CsSBP10b	1251	MeJA responsive	TGACG	TGACG-motif
CsSBP10b	1410	MeJA responsive	TGACG	TGACG-motif
CsSBP10b	1251	MeJA responsive	CGTCA	CGTCA-motif
CsSBP10b	1410	MeJA responsive	CGTCA	CGTCA-motif
CsSBP10b	386	salicylic acid responsive	TCAGAAGAGG	TCA-element
CsSBP10b	1209	drought-inducibility	CAACTG	MBS
CsSBP10b	1703	drought-inducibility	CAACTG	MBS
CsSBP10b	1085	MeJA responsive	CGTCA	CGTCA-motif
CsSBP10b	1244	MeJA responsive	CGTCA	CGTCA-motif
CsSBP10b	220	salicylic acid responsive	TCAGAAGAGG	TCA-element
CsSBP10b	1043	drought-inducibility	CAACTG	MBS
CsSBP10b	1537	drought-inducibility	CAACTG	MBS
CsSBP10b	1085	MeJA responsive	TGACG	TGACG-motif
CsSBP10b	1244	MeJA responsive	TGACG	TGACG-motif
CsSBP10b	887	MeJA responsive	TGACG	TGACG-motif
CsSBP10b	1046	MeJA responsive	TGACG	TGACG-motif
CsSBP10b	845	drought-inducibility	CAACTG	MBS
CsSBP10b	1339	drought-inducibility	CAACTG	MBS
CsSBP10b	22	salicylic acid responsive	TCAGAAGAGG	TCA-element
CsSBP10b	887	MeJA responsive	CGTCA	CGTCA-motif
CsSBP10b	1046	MeJA responsive	CGTCA	CGTCA-motif
CsSBP10b	593	MeJA responsive	TGACG	TGACG-motif
CsSBP10b	752	MeJA responsive	TGACG	TGACG-motif
CsSBP10b	593	MeJA responsive	CGTCA	CGTCA-motif
CsSBP10b	752	MeJA responsive	CGTCA	CGTCA-motif
CsSBP10b	551	drought-inducibility	CAACTG	MBS
CsSBP10b	1045	drought-inducibility	CAACTG	MBS
CsSBP10b	266	MeJA responsive	TGACG	TGACG-motif
CsSBP10b	425	MeJA responsive	TGACG	TGACG-motif
CsSBP10b	224	drought-inducibility	CAACTG	MBS
CsSBP10b	718	drought-inducibility	CAACTG	MBS
CsSBP10b	266	MeJA responsive	CGTCA	CGTCA-motif
CsSBP10b	425	MeJA responsive	CGTCA	CGTCA-motif
CsSBP11a	927	defense and stress responsive	GTTTTCTTAC	TC-rich repeats
CsSBP11a	764	MeJA responsive	TGACG	TGACG-motif
CsSBP11a	1724	MeJA responsive	TGACG	TGACG-motif
CsSBP11a	764	MeJA responsive	CGTCA	CGTCA-motif
CsSBP11a	1724	MeJA responsive	CGTCA	CGTCA-motif
CsSBP11a	1340	auxin responsive	AACGAC	TGA-element
CsSBP11a	1574	auxin responsive	AACGAC	TGA-element
CsSBP11a	1919	auxin responsive	AACGAC	TGA-element
CsSBP11a	1690	drought-inducibility	CAACTG	MBS
CsSBP11a	648	salicylic acid responsive	TCAGAAGAGG	TCA-element
CsSBP11a	1257	salicylic acid responsive	CCATCTTTTT	TCA-element
CsSBP11a	1356	defense and stress responsive	ATAGAAATCAA	TC-rich repeats
CsSBP11a	899	low-temperature responsive	CCGAAA	LTR
CsSBP11a	1566	defense and stress responsive	GTTTTCTTAC	TC-rich repeats
CsSBP11a	475	MeJA responsive	TGACG	TGACG-motif
CsSBP11a	831	MeJA responsive	TGACG	TGACG-motif
CsSBP11a	852	MeJA responsive	TGACG	TGACG-motif
CsSBP11a	1017	MeJA responsive	TGACG	TGACG-motif
CsSBP11a	1069	MeJA responsive	TGACG	TGACG-motif
CsSBP11a	441	drought-inducibility	CAACTG	MBS
CsSBP11a	1026	salicylic acid responsive	CCATCTTTTT	TCA-element
CsSBP11a	1588	salicylic acid responsive	TCAGAAGAGG	TCA-element
CsSBP11a	91	auxin responsive	AACGAC	TGA-element
CsSBP11a	325	auxin responsive	AACGAC	TGA-element
CsSBP11a	670	auxin responsive	AACGAC	TGA-element
CsSBP11a	475	MeJA responsive	CGTCA	CGTCA-motif
CsSBP11a	831	MeJA responsive	CGTCA	CGTCA-motif
CsSBP11a	852	MeJA responsive	CGTCA	CGTCA-motif
CsSBP11a	1017	MeJA responsive	CGTCA	CGTCA-motif
CsSBP11a	1069	MeJA responsive	CGTCA	CGTCA-motif
CsSBP11a	156	MeJA responsive	TGACG	TGACG-motif
CsSBP11a	512	MeJA responsive	TGACG	TGACG-motif
CsSBP11a	533	MeJA responsive	TGACG	TGACG-motif
CsSBP11a	698	MeJA responsive	TGACG	TGACG-motif
CsSBP11a	750	MeJA responsive	TGACG	TGACG-motif
CsSBP11a	707	salicylic acid responsive	CCATCTTTTT	TCA-element
CsSBP11a	1269	salicylic acid responsive	TCAGAAGAGG	TCA-element
CsSBP11a	351	auxin responsive	AACGAC	TGA-element
CsSBP11a	156	MeJA responsive	CGTCA	CGTCA-motif
CsSBP11a	512	MeJA responsive	CGTCA	CGTCA-motif
CsSBP11a	533	MeJA responsive	CGTCA	CGTCA-motif
CsSBP11a	698	MeJA responsive	CGTCA	CGTCA-motif
CsSBP11a	750	MeJA responsive	CGTCA	CGTCA-motif
CsSBP11a	122	drought-inducibility	CAACTG	MBS
CsSBP11a	201	MeJA responsive	TGACG	TGACG-motif
CsSBP11a	222	MeJA responsive	TGACG	TGACG-motif
CsSBP11a	387	MeJA responsive	TGACG	TGACG-motif
CsSBP11a	439	MeJA responsive	TGACG	TGACG-motif
CsSBP11a	1946	drought-inducibility	CAACTG	MBS
CsSBP11a	40	auxin responsive	AACGAC	TGA-element
CsSBP11a	396	salicylic acid responsive	CCATCTTTTT	TCA-element
CsSBP11a	958	salicylic acid responsive	TCAGAAGAGG	TCA-element
CsSBP11a	201	MeJA responsive	CGTCA	CGTCA-motif
CsSBP11a	222	MeJA responsive	CGTCA	CGTCA-motif
CsSBP11a	387	MeJA responsive	CGTCA	CGTCA-motif
CsSBP11a	439	MeJA responsive	CGTCA	CGTCA-motif
CsSBP11a	23	MeJA responsive	TGACG	TGACG-motif
CsSBP11a	44	MeJA responsive	TGACG	TGACG-motif
CsSBP11a	209	MeJA responsive	TGACG	TGACG-motif
CsSBP11a	261	MeJA responsive	TGACG	TGACG-motif
CsSBP11a	1768	drought-inducibility	CAACTG	MBS
CsSBP11a	23	MeJA responsive	CGTCA	CGTCA-motif
CsSBP11a	44	MeJA responsive	CGTCA	CGTCA-motif
CsSBP11a	209	MeJA responsive	CGTCA	CGTCA-motif
CsSBP11a	261	MeJA responsive	CGTCA	CGTCA-motif
CsSBP11a	218	salicylic acid responsive	CCATCTTTTT	TCA-element
CsSBP11a	780	salicylic acid responsive	TCAGAAGAGG	TCA-element
CsSBP11a	1744	MeJA responsive	CGTCA	CGTCA-motif
CsSBP11a	289	salicylic acid responsive	TCAGAAGAGG	TCA-element
CsSBP11a	1771	defense and stress responsive	ATAGAAATCAA	TC-rich repeats
CsSBP11a	1277	drought-inducibility	CAACTG	MBS
CsSBP11a	1553	drought-inducibility	CAACTG	MBS
CsSBP11a	1744	MeJA responsive	TGACG	TGACG-motif
CsSBP11a	1339	MeJA responsive	CGTCA	CGTCA-motif
CsSBP11a	1366	defense and stress responsive	ATAGAAATCAA	TC-rich repeats
CsSBP11a	872	drought-inducibility	CAACTG	MBS
CsSBP11a	1148	drought-inducibility	CAACTG	MBS
CsSBP11a	1339	MeJA responsive	TGACG	TGACG-motif
CsSBP11a	1908	salicylic acid responsive	CCATCTTTTT	TCA-element
CsSBP11a	1979	salicylic acid responsive	CCATCTTTTT	TCA-element
CsSBP11a	165	MeJA responsive	CGTCA	CGTCA-motif
CsSBP11a	1895	MeJA responsive	CGTCA	CGTCA-motif
CsSBP11a	192	defense and stress responsive	ATAGAAATCAA	TC-rich repeats
CsSBP11a	935	defense and stress responsive	TAACAAACTCCA	TC-rich repeats
CsSBP11a	165	MeJA responsive	TGACG	TGACG-motif
CsSBP11a	1895	MeJA responsive	TGACG	TGACG-motif
CsSBP11a	1027	salicylic acid responsive	CCATCTTTTT	TCA-element
CsSBP11a	1116	salicylic acid responsive	CCATCTTTTT	TCA-element
CsSBP11a	1014	MeJA responsive	CGTCA	CGTCA-motif
CsSBP11a	54	defense and stress responsive	TAACAAACTCCA	TC-rich repeats
CsSBP11a	1014	MeJA responsive	TGACG	TGACG-motif
CsSBP11b	764	MeJA responsive	TGACG	TGACG-motif
CsSBP11b	1724	MeJA responsive	TGACG	TGACG-motif
CsSBP11b	927	defense and stress responsive	GTTTTCTTAC	TC-rich repeats
CsSBP11b	1690	drought-inducibility	CAACTG	MBS
CsSBP11b	1340	auxin responsive	AACGAC	TGA-element
CsSBP11b	1574	auxin responsive	AACGAC	TGA-element
CsSBP11b	1919	auxin responsive	AACGAC	TGA-element
CsSBP11b	764	MeJA responsive	CGTCA	CGTCA-motif
CsSBP11b	1724	MeJA responsive	CGTCA	CGTCA-motif
CsSBP11b	475	MeJA responsive	TGACG	TGACG-motif
CsSBP11b	831	MeJA responsive	TGACG	TGACG-motif
CsSBP11b	852	MeJA responsive	TGACG	TGACG-motif
CsSBP11b	1017	MeJA responsive	TGACG	TGACG-motif
CsSBP11b	1069	MeJA responsive	TGACG	TGACG-motif
CsSBP11b	475	MeJA responsive	CGTCA	CGTCA-motif
CsSBP11b	831	MeJA responsive	CGTCA	CGTCA-motif
CsSBP11b	852	MeJA responsive	CGTCA	CGTCA-motif
CsSBP11b	1017	MeJA responsive	CGTCA	CGTCA-motif
CsSBP11b	1069	MeJA responsive	CGTCA	CGTCA-motif
CsSBP11b	1026	salicylic acid responsive	CCATCTTTTT	TCA-element
CsSBP11b	1588	salicylic acid responsive	TCAGAAGAGG	TCA-element
CsSBP11b	91	auxin responsive	AACGAC	TGA-element
CsSBP11b	325	auxin responsive	AACGAC	TGA-element
CsSBP11b	670	auxin responsive	AACGAC	TGA-element
CsSBP11b	441	drought-inducibility	CAACTG	MBS
CsSBP11b	156	MeJA responsive	TGACG	TGACG-motif
CsSBP11b	512	MeJA responsive	TGACG	TGACG-motif
CsSBP11b	533	MeJA responsive	TGACG	TGACG-motif
CsSBP11b	698	MeJA responsive	TGACG	TGACG-motif
CsSBP11b	750	MeJA responsive	TGACG	TGACG-motif
CsSBP11b	122	drought-inducibility	CAACTG	MBS
CsSBP11b	707	salicylic acid responsive	CCATCTTTTT	TCA-element
CsSBP11b	1269	salicylic acid responsive	TCAGAAGAGG	TCA-element
CsSBP11b	351	auxin responsive	AACGAC	TGA-element
CsSBP11b	156	MeJA responsive	CGTCA	CGTCA-motif
CsSBP11b	512	MeJA responsive	CGTCA	CGTCA-motif
CsSBP11b	533	MeJA responsive	CGTCA	CGTCA-motif
CsSBP11b	698	MeJA responsive	CGTCA	CGTCA-motif
CsSBP11b	750	MeJA responsive	CGTCA	CGTCA-motif
CsSBP11b	1946	drought-inducibility	CAACTG	MBS
CsSBP11b	40	auxin responsive	AACGAC	TGA-element
CsSBP11b	396	salicylic acid responsive	CCATCTTTTT	TCA-element
CsSBP11b	958	salicylic acid responsive	TCAGAAGAGG	TCA-element
CsSBP11b	201	MeJA responsive	CGTCA	CGTCA-motif
CsSBP11b	222	MeJA responsive	CGTCA	CGTCA-motif
CsSBP11b	387	MeJA responsive	CGTCA	CGTCA-motif
CsSBP11b	439	MeJA responsive	CGTCA	CGTCA-motif
CsSBP11b	201	MeJA responsive	TGACG	TGACG-motif
CsSBP11b	222	MeJA responsive	TGACG	TGACG-motif
CsSBP11b	387	MeJA responsive	TGACG	TGACG-motif
CsSBP11b	439	MeJA responsive	TGACG	TGACG-motif
CsSBP11b	1768	drought-inducibility	CAACTG	MBS
CsSBP11b	218	salicylic acid responsive	CCATCTTTTT	TCA-element
CsSBP11b	780	salicylic acid responsive	TCAGAAGAGG	TCA-element
CsSBP11b	23	MeJA responsive	CGTCA	CGTCA-motif
CsSBP11b	44	MeJA responsive	CGTCA	CGTCA-motif
CsSBP11b	209	MeJA responsive	CGTCA	CGTCA-motif
CsSBP11b	261	MeJA responsive	CGTCA	CGTCA-motif
CsSBP11b	23	MeJA responsive	TGACG	TGACG-motif
CsSBP11b	44	MeJA responsive	TGACG	TGACG-motif
CsSBP11b	209	MeJA responsive	TGACG	TGACG-motif
CsSBP11b	261	MeJA responsive	TGACG	TGACG-motif
CsSBP11b	1744	MeJA responsive	TGACG	TGACG-motif
CsSBP11b	1744	MeJA responsive	CGTCA	CGTCA-motif
CsSBP11b	289	salicylic acid responsive	TCAGAAGAGG	TCA-element
CsSBP11b	1771	defense and stress responsive	ATAGAAATCAA	TC-rich repeats
CsSBP11b	1277	drought-inducibility	CAACTG	MBS
CsSBP11b	1553	drought-inducibility	CAACTG	MBS
CsSBP11b	1339	MeJA responsive	TGACG	TGACG-motif
CsSBP11b	1339	MeJA responsive	CGTCA	CGTCA-motif
CsSBP11b	872	drought-inducibility	CAACTG	MBS
CsSBP11b	1148	drought-inducibility	CAACTG	MBS
CsSBP11b	1366	defense and stress responsive	ATAGAAATCAA	TC-rich repeats
CsSBP11b	165	MeJA responsive	TGACG	TGACG-motif
CsSBP11b	1895	MeJA responsive	TGACG	TGACG-motif
CsSBP11b	192	defense and stress responsive	ATAGAAATCAA	TC-rich repeats
CsSBP11b	1908	salicylic acid responsive	CCATCTTTTT	TCA-element
CsSBP11b	1979	salicylic acid responsive	CCATCTTTTT	TCA-element
CsSBP11b	165	MeJA responsive	CGTCA	CGTCA-motif
CsSBP11b	1895	MeJA responsive	CGTCA	CGTCA-motif
CsSBP11b	935	defense and stress responsive	TAACAAACTCCA	TC-rich repeats
CsSBP11b	1014	MeJA responsive	CGTCA	CGTCA-motif
CsSBP11b	1027	salicylic acid responsive	CCATCTTTTT	TCA-element
CsSBP11b	1116	salicylic acid responsive	CCATCTTTTT	TCA-element
CsSBP11b	54	defense and stress responsive	TAACAAACTCCA	TC-rich repeats
CsSBP11b	1014	MeJA responsive	TGACG	TGACG-motif
CsSBP11c	300	MeJA responsive	TGACG	TGACG-motif
CsSBP11c	1260	MeJA responsive	TGACG	TGACG-motif
CsSBP11c	1616	MeJA responsive	TGACG	TGACG-motif
CsSBP11c	1637	MeJA responsive	TGACG	TGACG-motif
CsSBP11c	1802	MeJA responsive	TGACG	TGACG-motif
CsSBP11c	1854	MeJA responsive	TGACG	TGACG-motif
CsSBP11c	463	defense and stress responsive	GTTTTCTTAC	TC-rich repeats
CsSBP11c	876	auxin responsive	AACGAC	TGA-element
CsSBP11c	1110	auxin responsive	AACGAC	TGA-element
CsSBP11c	1455	auxin responsive	AACGAC	TGA-element
CsSBP11c	1811	salicylic acid responsive	CCATCTTTTT	TCA-element
CsSBP11c	300	MeJA responsive	CGTCA	CGTCA-motif
CsSBP11c	1260	MeJA responsive	CGTCA	CGTCA-motif
CsSBP11c	1616	MeJA responsive	CGTCA	CGTCA-motif
CsSBP11c	1637	MeJA responsive	CGTCA	CGTCA-motif
CsSBP11c	1802	MeJA responsive	CGTCA	CGTCA-motif
CsSBP11c	1854	MeJA responsive	CGTCA	CGTCA-motif
CsSBP11c	1226	drought-inducibility	CAACTG	MBS
CsSBP11c	899	low-temperature responsive	CCGAAA	LTR
CsSBP11c	1356	defense and stress responsive	ATAGAAATCAA	TC-rich repeats
CsSBP11c	648	salicylic acid responsive	TCAGAAGAGG	TCA-element
CsSBP11c	1257	salicylic acid responsive	CCATCTTTTT	TCA-element
CsSBP11c	1566	defense and stress responsive	GTTTTCTTAC	TC-rich repeats
CsSBP11c	475	MeJA responsive	CGTCA	CGTCA-motif
CsSBP11c	831	MeJA responsive	CGTCA	CGTCA-motif
CsSBP11c	852	MeJA responsive	CGTCA	CGTCA-motif
CsSBP11c	1017	MeJA responsive	CGTCA	CGTCA-motif
CsSBP11c	1069	MeJA responsive	CGTCA	CGTCA-motif
CsSBP11c	1026	salicylic acid responsive	CCATCTTTTT	TCA-element
CsSBP11c	1588	salicylic acid responsive	TCAGAAGAGG	TCA-element
CsSBP11c	91	auxin responsive	AACGAC	TGA-element
CsSBP11c	325	auxin responsive	AACGAC	TGA-element
CsSBP11c	670	auxin responsive	AACGAC	TGA-element
CsSBP11c	441	drought-inducibility	CAACTG	MBS
CsSBP11c	475	MeJA responsive	TGACG	TGACG-motif
CsSBP11c	831	MeJA responsive	TGACG	TGACG-motif
CsSBP11c	852	MeJA responsive	TGACG	TGACG-motif
CsSBP11c	1017	MeJA responsive	TGACG	TGACG-motif
CsSBP11c	1069	MeJA responsive	TGACG	TGACG-motif
CsSBP11c	122	drought-inducibility	CAACTG	MBS
CsSBP11c	156	MeJA responsive	CGTCA	CGTCA-motif
CsSBP11c	512	MeJA responsive	CGTCA	CGTCA-motif
CsSBP11c	533	MeJA responsive	CGTCA	CGTCA-motif
CsSBP11c	698	MeJA responsive	CGTCA	CGTCA-motif
CsSBP11c	750	MeJA responsive	CGTCA	CGTCA-motif
CsSBP11c	351	auxin responsive	AACGAC	TGA-element
CsSBP11c	707	salicylic acid responsive	CCATCTTTTT	TCA-element
CsSBP11c	1269	salicylic acid responsive	TCAGAAGAGG	TCA-element
CsSBP11c	156	MeJA responsive	TGACG	TGACG-motif
CsSBP11c	512	MeJA responsive	TGACG	TGACG-motif
CsSBP11c	533	MeJA responsive	TGACG	TGACG-motif
CsSBP11c	698	MeJA responsive	TGACG	TGACG-motif
CsSBP11c	750	MeJA responsive	TGACG	TGACG-motif
CsSBP11c	201	MeJA responsive	TGACG	TGACG-motif
CsSBP11c	222	MeJA responsive	TGACG	TGACG-motif
CsSBP11c	387	MeJA responsive	TGACG	TGACG-motif
CsSBP11c	439	MeJA responsive	TGACG	TGACG-motif
CsSBP11c	1946	drought-inducibility	CAACTG	MBS
CsSBP11c	396	salicylic acid responsive	CCATCTTTTT	TCA-element
CsSBP11c	958	salicylic acid responsive	TCAGAAGAGG	TCA-element
CsSBP11c	40	auxin responsive	AACGAC	TGA-element
CsSBP11c	201	MeJA responsive	CGTCA	CGTCA-motif
CsSBP11c	222	MeJA responsive	CGTCA	CGTCA-motif
CsSBP11c	387	MeJA responsive	CGTCA	CGTCA-motif
CsSBP11c	439	MeJA responsive	CGTCA	CGTCA-motif
CsSBP11c	23	MeJA responsive	TGACG	TGACG-motif
CsSBP11c	44	MeJA responsive	TGACG	TGACG-motif
CsSBP11c	209	MeJA responsive	TGACG	TGACG-motif
CsSBP11c	261	MeJA responsive	TGACG	TGACG-motif
CsSBP11c	1768	drought-inducibility	CAACTG	MBS
CsSBP11c	23	MeJA responsive	CGTCA	CGTCA-motif
CsSBP11c	44	MeJA responsive	CGTCA	CGTCA-motif
CsSBP11c	209	MeJA responsive	CGTCA	CGTCA-motif
CsSBP11c	261	MeJA responsive	CGTCA	CGTCA-motif
CsSBP11c	218	salicylic acid responsive	CCATCTTTTT	TCA-element
CsSBP11c	780	salicylic acid responsive	TCAGAAGAGG	TCA-element
CsSBP11c	1744	MeJA responsive	TGACG	TGACG-motif
CsSBP11c	289	salicylic acid responsive	TCAGAAGAGG	TCA-element
CsSBP11c	1744	MeJA responsive	CGTCA	CGTCA-motif
CsSBP11c	1277	drought-inducibility	CAACTG	MBS
CsSBP11c	1553	drought-inducibility	CAACTG	MBS
CsSBP11c	1771	defense and stress responsive	ATAGAAATCAA	TC-rich repeats
CsSBP11c	1339	MeJA responsive	TGACG	TGACG-motif
CsSBP11c	1366	defense and stress responsive	ATAGAAATCAA	TC-rich repeats
CsSBP11c	872	drought-inducibility	CAACTG	MBS
CsSBP11c	1148	drought-inducibility	CAACTG	MBS
CsSBP11c	1339	MeJA responsive	CGTCA	CGTCA-motif
CsSBP11c	165	MeJA responsive	TGACG	TGACG-motif
CsSBP11c	1895	MeJA responsive	TGACG	TGACG-motif
CsSBP11c	165	MeJA responsive	CGTCA	CGTCA-motif
CsSBP11c	1895	MeJA responsive	CGTCA	CGTCA-motif
CsSBP11c	1908	salicylic acid responsive	CCATCTTTTT	TCA-element
CsSBP11c	1979	salicylic acid responsive	CCATCTTTTT	TCA-element
CsSBP11c	192	defense and stress responsive	ATAGAAATCAA	TC-rich repeats
CsSBP11c	935	defense and stress responsive	TAACAAACTCCA	TC-rich repeats
CsSBP11c	1014	MeJA responsive	CGTCA	CGTCA-motif
CsSBP11c	1027	salicylic acid responsive	CCATCTTTTT	TCA-element
CsSBP11c	1116	salicylic acid responsive	CCATCTTTTT	TCA-element
CsSBP11c	54	defense and stress responsive	TAACAAACTCCA	TC-rich repeats
CsSBP11c	1014	MeJA responsive	TGACG	TGACG-motif
CsSBP12	1881	low-temperature responsive	CCGAAA	LTR
CsSBP12	1176	drought-inducibility	CAACTG	MBS
CsSBP12	1303	salicylic acid responsive	CCATCTTTTT	TCA-element
CsSBP12	147	MeJA responsive	CGTCA	CGTCA-motif
CsSBP12	154	MeJA responsive	CGTCA	CGTCA-motif
CsSBP12	1129	MeJA responsive	CGTCA	CGTCA-motif
CsSBP12	1168	MeJA responsive	CGTCA	CGTCA-motif
CsSBP12	1196	MeJA responsive	CGTCA	CGTCA-motif
CsSBP12	147	MeJA responsive	TGACG	TGACG-motif
CsSBP12	154	MeJA responsive	TGACG	TGACG-motif
CsSBP12	1129	MeJA responsive	TGACG	TGACG-motif
CsSBP12	1168	MeJA responsive	TGACG	TGACG-motif
CsSBP12	1196	MeJA responsive	TGACG	TGACG-motif
CsSBP12	1130	low-temperature responsive	CCGAAA	LTR
CsSBP12	552	salicylic acid responsive	CCATCTTTTT	TCA-element
CsSBP12	378	MeJA responsive	CGTCA	CGTCA-motif
CsSBP12	417	MeJA responsive	CGTCA	CGTCA-motif
CsSBP12	445	MeJA responsive	CGTCA	CGTCA-motif
CsSBP12	425	drought-inducibility	CAACTG	MBS
CsSBP12	1455	drought-inducibility	CAACTG	MBS
CsSBP12	1338	defense and stress responsive	GTTTTCTTAC	TC-rich repeats
CsSBP12	378	MeJA responsive	TGACG	TGACG-motif
CsSBP12	417	MeJA responsive	TGACG	TGACG-motif
CsSBP12	445	MeJA responsive	TGACG	TGACG-motif
CsSBP12	627	drought-inducibility	CAACTG	MBS
CsSBP12	302	low-temperature responsive	CCGAAA	LTR
CsSBP12	510	defense and stress responsive	GTTTTCTTAC	TC-rich repeats
CsSBP12	1632	drought-inducibility	CAACTG	MBS
CsSBP12	1471	drought-inducibility	CAACTG	MBS
CsSBP13	1485	MeJA responsive	TGACG	TGACG-motif
CsSBP13	94	auxin responsive	GGTCCAT	AuxRR-core
CsSBP13	656	drought-inducibility	CAACTG	MBS
CsSBP13	1588	drought-inducibility	CAACTG	MBS
CsSBP13	861	salicylic acid responsive	CCATCTTTTT	TCA-element
CsSBP13	1485	MeJA responsive	CGTCA	CGTCA-motif
CsSBP13	151	low-temperature responsive	CCGAAA	LTR
CsSBP13	1252	MeJA responsive	TGACG	TGACG-motif
CsSBP13	568	defense and stress responsive	TACCGACAT	TC-rich repeats
CsSBP13	1252	MeJA responsive	CGTCA	CGTCA-motif
CsSBP13	1177	low-temperature responsive	CCGAAA	LTR
CsSBP13	974	MeJA responsive	TGACG	TGACG-motif
CsSBP13	1925	defense and stress responsive	TTTTTACGGTTA	TC-rich repeats
CsSBP13	899	low-temperature responsive	CCGAAA	LTR
CsSBP13	974	MeJA responsive	CGTCA	CGTCA-motif
CsSBP13	290	defense and stress responsive	TACCGACAT	TC-rich repeats
CsSBP14	293	defense and stress responsive	ATAGAAATCAA	TC-rich repeats
CsSBP14	482	defense and stress responsive	ATAGAAATCAA	TC-rich repeats
CsSBP14	1375	salicylic acid responsive	CCATCTTTTT	TCA-element
CsSBP14	1633	salicylic acid responsive	CCATCTTTTT	TCA-element
CsSBP14	141	MeJA responsive	CGTCA	CGTCA-motif
CsSBP14	1285	defense and stress responsive	GTTTTCTTAC	TC-rich repeats
CsSBP14	141	MeJA responsive	TGACG	TGACG-motif
CsSBP14	1061	MeJA responsive	TGACG	TGACG-motif
CsSBP14	71	defense and stress responsive	GTTTTCTTAC	TC-rich repeats
CsSBP14	875	drought-inducibility	CAACTG	MBS
CsSBP14	914	drought-inducibility	CAACTG	MBS
CsSBP14	1061	MeJA responsive	CGTCA	CGTCA-motif
CsSBP14	161	salicylic acid responsive	CCATCTTTTT	TCA-element
CsSBP14	419	salicylic acid responsive	CCATCTTTTT	TCA-element
CsSBP14	1656	salicylic acid responsive	TCAGAAGAGG	TCA-element
CsSBP14	851	salicylic acid responsive	TCAGAAGAGG	TCA-element
CsSBP14	256	MeJA responsive	CGTCA	CGTCA-motif
CsSBP14	70	drought-inducibility	CAACTG	MBS
CsSBP14	109	drought-inducibility	CAACTG	MBS
CsSBP14	1715	drought-inducibility	CAACTG	MBS
CsSBP14	256	MeJA responsive	TGACG	TGACG-motif
CsSBP15a	1181	salicylic acid responsive	CCATCTTTTT	TCA-element
CsSBP15a	1060	MeJA responsive	CGTCA	CGTCA-motif
CsSBP15a	1092	MeJA responsive	CGTCA	CGTCA-motif
CsSBP15a	846	drought-inducibility	CAACTG	MBS
CsSBP15a	949	drought-inducibility	CAACTG	MBS
CsSBP15a	1410	drought-inducibility	CAACTG	MBS
CsSBP15a	1286	low-temperature responsive	CCGAAA	LTR
CsSBP15a	82	defense and stress responsive	ATTCTCTAAC	TC-rich repeats
CsSBP15a	1038	defense and stress responsive	GTTTTCTTAC	TC-rich repeats
CsSBP15a	1569	defense and stress responsive	GTTTTCTTAC	TC-rich repeats
CsSBP15a	1739	defense and stress responsive	GTTTTCTTAC	TC-rich repeats
CsSBP15a	1060	MeJA responsive	TGACG	TGACG-motif
CsSBP15a	1092	MeJA responsive	TGACG	TGACG-motif
CsSBP15a	1590	defense and stress responsive	ATTCTCTAAC	TC-rich repeats
CsSBP15a	415	auxin responsive	GGTCCAT	AuxRR-core
CsSBP15a	444	salicylic acid responsive	CCATCTTTTT	TCA-element
CsSBP15a	782	salicylic acid responsive	CCATCTTTTT	TCA-element
CsSBP15a	795	salicylic acid responsive	CCATCTTTTT	TCA-element
CsSBP15a	698	drought-inducibility	CAACTG	MBS
CsSBP15a	318	MeJA responsive	CGTCA	CGTCA-motif
CsSBP15a	350	MeJA responsive	CGTCA	CGTCA-motif
CsSBP15a	1278	MeJA responsive	CGTCA	CGTCA-motif
CsSBP15a	1284	MeJA responsive	CGTCA	CGTCA-motif
CsSBP15a	1290	MeJA responsive	CGTCA	CGTCA-motif
CsSBP15a	439	salicylic acid responsive	CCATCTTTTT	TCA-element
CsSBP15a	1519	salicylic acid responsive	TCAGAAGAGG	TCA-element
CsSBP15a	104	drought-inducibility	CAACTG	MBS
CsSBP15a	207	drought-inducibility	CAACTG	MBS
CsSBP15a	668	drought-inducibility	CAACTG	MBS
CsSBP15a	544	low-temperature responsive	CCGAAA	LTR
CsSBP15a	318	MeJA responsive	TGACG	TGACG-motif
CsSBP15a	350	MeJA responsive	TGACG	TGACG-motif
CsSBP15a	1278	MeJA responsive	TGACG	TGACG-motif
CsSBP15a	1284	MeJA responsive	TGACG	TGACG-motif
CsSBP15a	1290	MeJA responsive	TGACG	TGACG-motif
CsSBP15a	1554	defense and stress responsive	(T/C)C(T/C)AACGG(T/C)(T/C)A	TC-rich repeats
CsSBP15a	1556	defense and stress responsive	TCCAACGGT	TC-rich repeats
CsSBP15a	296	defense and stress responsive	GTTTTCTTAC	TC-rich repeats
CsSBP15a	827	defense and stress responsive	GTTTTCTTAC	TC-rich repeats
CsSBP15a	997	defense and stress responsive	GTTTTCTTAC	TC-rich repeats
CsSBP15a	389	drought-inducibility	CAACTG	MBS
CsSBP15a	39	MeJA responsive	CGTCA	CGTCA-motif
CsSBP15a	71	MeJA responsive	CGTCA	CGTCA-motif
CsSBP15a	999	MeJA responsive	CGTCA	CGTCA-motif
CsSBP15a	1005	MeJA responsive	CGTCA	CGTCA-motif
CsSBP15a	1011	MeJA responsive	CGTCA	CGTCA-motif
CsSBP15a	160	salicylic acid responsive	CCATCTTTTT	TCA-element
CsSBP15a	1240	salicylic acid responsive	TCAGAAGAGG	TCA-element
CsSBP15a	265	low-temperature responsive	CCGAAA	LTR
CsSBP15a	548	defense and stress responsive	GTTTTCTTAC	TC-rich repeats
CsSBP15a	718	defense and stress responsive	GTTTTCTTAC	TC-rich repeats
CsSBP15a	39	MeJA responsive	TGACG	TGACG-motif
CsSBP15a	71	MeJA responsive	TGACG	TGACG-motif
CsSBP15a	999	MeJA responsive	TGACG	TGACG-motif
CsSBP15a	1005	MeJA responsive	TGACG	TGACG-motif
CsSBP15a	1011	MeJA responsive	TGACG	TGACG-motif
CsSBP15a	1275	defense and stress responsive	(T/C)C(T/C)AACGG(T/C)(T/C)A	TC-rich repeats
CsSBP15a	1277	defense and stress responsive	TCCAACGGT	TC-rich repeats
CsSBP15a	24	MeJA responsive	CGTCA	CGTCA-motif
CsSBP15a	30	MeJA responsive	CGTCA	CGTCA-motif
CsSBP15a	259	salicylic acid responsive	TCAGAAGAGG	TCA-element
CsSBP15a	1572	salicylic acid responsive	TCAGAAGAGG	TCA-element
CsSBP15a	1060	drought-inducibility	CAACTG	MBS
CsSBP15a	1341	defense and stress responsive	GTTTTCTTAC	TC-rich repeats
CsSBP15a	24	salicylic acid responsive	TCAGAAGAGG	TCA-element
CsSBP15a	30	salicylic acid responsive	TCAGAAGAGG	TCA-element
CsSBP15a	294	defense and stress responsive	(T/C)C(T/C)AACGG(T/C)(T/C)A	TC-rich repeats
CsSBP15a	296	defense and stress responsive	TCCAACGGT	TC-rich repeats
CsSBP15a	85	salicylic acid responsive	TCAGAAGAGG	TCA-element
CsSBP15a	1398	salicylic acid responsive	TCAGAAGAGG	TCA-element
CsSBP15a	886	drought-inducibility	CAACTG	MBS
CsSBP15a	1167	defense and stress responsive	GTTTTCTTAC	TC-rich repeats
CsSBP15a	120	defense and stress responsive	(T/C)C(T/C)AACGG(T/C)(T/C)A	TC-rich repeats
CsSBP15a	122	defense and stress responsive	TCCAACGGT	TC-rich repeats
CsSBP15a	701	drought-inducibility	CAACTG	MBS
CsSBP15a	1213	salicylic acid responsive	TCAGAAGAGG	TCA-element
CsSBP15a	982	defense and stress responsive	GTTTTCTTAC	TC-rich repeats
CsSBP15a	1805	auxin responsive	GGTCCAT	AuxRR-core
CsSBP15a	688	defense and stress responsive	GTTTTCTTAC	TC-rich repeats
CsSBP15a	407	drought-inducibility	CAACTG	MBS
CsSBP15a	919	salicylic acid responsive	TCAGAAGAGG	TCA-element
CsSBP15a	1834	salicylic acid responsive	CCATCTTTTT	TCA-element
CsSBP15a	444	defense and stress responsive	GTTTTCTTAC	TC-rich repeats
CsSBP15a	1561	auxin responsive	GGTCCAT	AuxRR-core
CsSBP15a	675	salicylic acid responsive	TCAGAAGAGG	TCA-element
CsSBP15a	1590	salicylic acid responsive	CCATCTTTTT	TCA-element
CsSBP15a	1928	salicylic acid responsive	CCATCTTTTT	TCA-element
CsSBP15a	1941	salicylic acid responsive	CCATCTTTTT	TCA-element
CsSBP15a	163	drought-inducibility	CAACTG	MBS
CsSBP15a	1844	drought-inducibility	CAACTG	MBS
CsSBP15a	412	salicylic acid responsive	TCAGAAGAGG	TCA-element
CsSBP15a	1327	salicylic acid responsive	CCATCTTTTT	TCA-element
CsSBP15a	1665	salicylic acid responsive	CCATCTTTTT	TCA-element
CsSBP15a	1678	salicylic acid responsive	CCATCTTTTT	TCA-element
CsSBP15a	1581	drought-inducibility	CAACTG	MBS
CsSBP15a	1298	auxin responsive	GGTCCAT	AuxRR-core
CsSBP15a	181	defense and stress responsive	GTTTTCTTAC	TC-rich repeats
CsSBP15b	1367	low-temperature responsive	CCGAAA	LTR
CsSBP15b	927	drought-inducibility	CAACTG	MBS
CsSBP15b	1030	drought-inducibility	CAACTG	MBS
CsSBP15b	1491	drought-inducibility	CAACTG	MBS
CsSBP15b	1262	salicylic acid responsive	CCATCTTTTT	TCA-element
CsSBP15b	1141	MeJA responsive	CGTCA	CGTCA-motif
CsSBP15b	1173	MeJA responsive	CGTCA	CGTCA-motif
CsSBP15b	1141	MeJA responsive	TGACG	TGACG-motif
CsSBP15b	1173	MeJA responsive	TGACG	TGACG-motif
CsSBP15b	163	defense and stress responsive	ATTCTCTAAC	TC-rich repeats
CsSBP15b	1119	defense and stress responsive	GTTTTCTTAC	TC-rich repeats
CsSBP15b	1650	defense and stress responsive	GTTTTCTTAC	TC-rich repeats
CsSBP15b	1820	defense and stress responsive	GTTTTCTTAC	TC-rich repeats
CsSBP15b	444	salicylic acid responsive	CCATCTTTTT	TCA-element
CsSBP15b	782	salicylic acid responsive	CCATCTTTTT	TCA-element
CsSBP15b	795	salicylic acid responsive	CCATCTTTTT	TCA-element
CsSBP15b	698	drought-inducibility	CAACTG	MBS
CsSBP15b	1590	defense and stress responsive	ATTCTCTAAC	TC-rich repeats
CsSBP15b	415	auxin responsive	GGTCCAT	AuxRR-core
CsSBP15b	544	low-temperature responsive	CCGAAA	LTR
CsSBP15b	104	drought-inducibility	CAACTG	MBS
CsSBP15b	207	drought-inducibility	CAACTG	MBS
CsSBP15b	668	drought-inducibility	CAACTG	MBS
CsSBP15b	318	MeJA responsive	CGTCA	CGTCA-motif
CsSBP15b	350	MeJA responsive	CGTCA	CGTCA-motif
CsSBP15b	1278	MeJA responsive	CGTCA	CGTCA-motif
CsSBP15b	1284	MeJA responsive	CGTCA	CGTCA-motif
CsSBP15b	1290	MeJA responsive	CGTCA	CGTCA-motif
CsSBP15b	439	salicylic acid responsive	CCATCTTTTT	TCA-element
CsSBP15b	1519	salicylic acid responsive	TCAGAAGAGG	TCA-element
CsSBP15b	296	defense and stress responsive	GTTTTCTTAC	TC-rich repeats
CsSBP15b	827	defense and stress responsive	GTTTTCTTAC	TC-rich repeats
CsSBP15b	997	defense and stress responsive	GTTTTCTTAC	TC-rich repeats
CsSBP15b	318	MeJA responsive	TGACG	TGACG-motif
CsSBP15b	350	MeJA responsive	TGACG	TGACG-motif
CsSBP15b	1278	MeJA responsive	TGACG	TGACG-motif
CsSBP15b	1284	MeJA responsive	TGACG	TGACG-motif
CsSBP15b	1290	MeJA responsive	TGACG	TGACG-motif
CsSBP15b	1554	defense and stress responsive	(T/C)C(T/C)AACGG(T/C)(T/C)A	TC-rich repeats
CsSBP15b	1556	defense and stress responsive	TCCAACGGT	TC-rich repeats
CsSBP15b	389	drought-inducibility	CAACTG	MBS
CsSBP15b	160	salicylic acid responsive	CCATCTTTTT	TCA-element
CsSBP15b	1240	salicylic acid responsive	TCAGAAGAGG	TCA-element
CsSBP15b	39	salicylic acid responsive	TCAGAAGAGG	TCA-element
CsSBP15b	71	salicylic acid responsive	TCAGAAGAGG	TCA-element
CsSBP15b	999	salicylic acid responsive	TCAGAAGAGG	TCA-element
CsSBP15b	1005	MeJA responsive	CGTCA	CGTCA-motif
CsSBP15b	1011	MeJA responsive	CGTCA	CGTCA-motif
CsSBP15b	265	low-temperature responsive	CCGAAA	LTR
CsSBP15b	1275	defense and stress responsive	(T/C)C(T/C)AACGG(T/C)(T/C)A	TC-rich repeats
CsSBP15b	1277	defense and stress responsive	TCCAACGGT	TC-rich repeats
CsSBP15b	39	salicylic acid responsive	TCAGAAGAGG	TCA-element
CsSBP15b	71	salicylic acid responsive	TCAGAAGAGG	TCA-element
CsSBP15b	999	MeJA responsive	TGACG	TGACG-motif
CsSBP15b	1005	MeJA responsive	TGACG	TGACG-motif
CsSBP15b	1011	MeJA responsive	TGACG	TGACG-motif
CsSBP15b	548	defense and stress responsive	GTTTTCTTAC	TC-rich repeats
CsSBP15b	718	defense and stress responsive	GTTTTCTTAC	TC-rich repeats
CsSBP15b	259	salicylic acid responsive	TCAGAAGAGG	TCA-element
CsSBP15b	1572	salicylic acid responsive	TCAGAAGAGG	TCA-element
CsSBP15b	24	salicylic acid responsive	TCAGAAGAGG	TCA-element
CsSBP15b	30	salicylic acid responsive	TCAGAAGAGG	TCA-element
CsSBP15b	1060	drought-inducibility	CAACTG	MBS
CsSBP15b	294	defense and stress responsive	(T/C)C(T/C)AACGG(T/C)(T/C)A	TC-rich repeats
CsSBP15b	296	defense and stress responsive	TCCAACGGT	TC-rich repeats
CsSBP15b	24	salicylic acid responsive	TCAGAAGAGG	TCA-element
CsSBP15b	30	salicylic acid responsive	TCAGAAGAGG	TCA-element
CsSBP15b	1341	defense and stress responsive	GTTTTCTTAC	TC-rich repeats
CsSBP15b	85	salicylic acid responsive	TCAGAAGAGG	TCA-element
CsSBP15b	1398	salicylic acid responsive	TCAGAAGAGG	TCA-element
CsSBP15b	886	drought-inducibility	CAACTG	MBS
CsSBP15b	1167	defense and stress responsive	GTTTTCTTAC	TC-rich repeats
CsSBP15b	120	defense and stress responsive	(T/C)C(T/C)AACGG(T/C)(T/C)A	TC-rich repeats
CsSBP15b	122	defense and stress responsive	TCCAACGGT	TC-rich repeats
CsSBP15b	982	defense and stress responsive	GTTTTCTTAC	TC-rich repeats
CsSBP15b	1213	salicylic acid responsive	TCAGAAGAGG	TCA-element
CsSBP15b	701	drought-inducibility	CAACTG	MBS
CsSBP15b	688	defense and stress responsive	GTTTTCTTAC	TC-rich repeats
CsSBP15b	1805	auxin responsive	GGTCCAT	AuxRR-core
CsSBP15b	919	salicylic acid responsive	TCAGAAGAGG	TCA-element
CsSBP15b	1834	salicylic acid responsive	CCATCTTTTT	TCA-element
CsSBP15b	407	drought-inducibility	CAACTG	MBS
CsSBP15b	1561	auxin responsive	GGTCCAT	AuxRR-core
CsSBP15b	444	defense and stress responsive	GTTTTCTTAC	TC-rich repeats
CsSBP15b	163	drought-inducibility	CAACTG	MBS
CsSBP15b	1844	drought-inducibility	CAACTG	MBS
CsSBP15b	675	salicylic acid responsive	TCAGAAGAGG	TCA-element
CsSBP15b	1590	salicylic acid responsive	CCATCTTTTT	TCA-element
CsSBP15b	1928	salicylic acid responsive	CCATCTTTTT	TCA-element
CsSBP15b	1941	salicylic acid responsive	CCATCTTTTT	TCA-element
CsSBP15b	181	defense and stress responsive	GTTTTCTTAC	TC-rich repeats
CsSBP15b	1298	auxin responsive	GGTCCAT	AuxRR-core
CsSBP15b	1581	drought-inducibility	CAACTG	MBS
CsSBP15b	412	salicylic acid responsive	TCAGAAGAGG	TCA-element
CsSBP15b	1327	salicylic acid responsive	CCATCTTTTT	TCA-element
CsSBP15b	1665	salicylic acid responsive	CCATCTTTTT	TCA-element
CsSBP15b	1678	salicylic acid responsive	CCATCTTTTT	TCA-element
CsSBP15c	940	MeJA responsive	TGACG	TGACG-motif
CsSBP15c	946	MeJA responsive	TGACG	TGACG-motif
CsSBP15c	952	MeJA responsive	TGACG	TGACG-motif
CsSBP15c	1216	defense and stress responsive	(T/C)C(T/C)AACGG(T/C)(T/C)A	TC-rich repeats
CsSBP15c	1218	defense and stress responsive	TCCAACGGT	TC-rich repeats
CsSBP15c	489	defense and stress responsive	GTTTTCTTAC	TC-rich repeats
CsSBP15c	659	defense and stress responsive	GTTTTCTTAC	TC-rich repeats
CsSBP15c	940	MeJA responsive	CGTCA	CGTCA-motif
CsSBP15c	946	MeJA responsive	CGTCA	CGTCA-motif
CsSBP15c	952	MeJA responsive	CGTCA	CGTCA-motif
CsSBP15c	101	salicylic acid responsive	CCATCTTTTT	TCA-element
CsSBP15c	1181	salicylic acid responsive	TCAGAAGAGG	TCA-element
CsSBP15c	330	drought-inducibility	CAACTG	MBS
CsSBP15c	1980	drought-inducibility	CAACTG	MBS
CsSBP15c	206	low-temperature responsive	CCGAAA	LTR
CsSBP15c	24	salicylic acid responsive	TCAGAAGAGG	TCA-element
CsSBP15c	30	salicylic acid responsive	TCAGAAGAGG	TCA-element
CsSBP15c	294	defense and stress responsive	(T/C)C(T/C)AACGG(T/C)(T/C)A	TC-rich repeats
CsSBP15c	296	defense and stress responsive	TCCAACGGT	TC-rich repeats
CsSBP15c	1341	defense and stress responsive	GTTTTCTTAC	TC-rich repeats
CsSBP15c	24	salicylic acid responsive	TCAGAAGAGG	TCA-element
CsSBP15c	30	salicylic acid responsive	TCAGAAGAGG	TCA-element
CsSBP15c	259	salicylic acid responsive	TCAGAAGAGG	TCA-element
CsSBP15c	1572	salicylic acid responsive	TCAGAAGAGG	TCA-element
CsSBP15c	1060	drought-inducibility	CAACTG	MBS
CsSBP15c	85	salicylic acid responsive	TCAGAAGAGG	TCA-element
CsSBP15c	1398	salicylic acid responsive	TCAGAAGAGG	TCA-element
CsSBP15c	886	drought-inducibility	CAACTG	MBS
CsSBP15c	120	defense and stress responsive	(T/C)C(T/C)AACGG(T/C)(T/C)A	TC-rich repeats
CsSBP15c	122	defense and stress responsive	TCCAACGGT	TC-rich repeats
CsSBP15c	1167	defense and stress responsive	GTTTTCTTAC	TC-rich repeats
CsSBP15c	701	drought-inducibility	CAACTG	MBS
CsSBP15c	1213	salicylic acid responsive	TCAGAAGAGG	TCA-element
CsSBP15c	982	defense and stress responsive	GTTTTCTTAC	TC-rich repeats
CsSBP15c	407	drought-inducibility	CAACTG	MBS
CsSBP15c	919	salicylic acid responsive	TCAGAAGAGG	TCA-element
CsSBP15c	1834	salicylic acid responsive	CCATCTTTTT	TCA-element
CsSBP15c	688	defense and stress responsive	GTTTTCTTAC	TC-rich repeats
CsSBP15c	1805	auxin responsive	GGTCCAT	AuxRR-core
CsSBP15c	675	salicylic acid responsive	TCAGAAGAGG	TCA-element
CsSBP15c	1590	salicylic acid responsive	CCATCTTTTT	TCA-element
CsSBP15c	1928	salicylic acid responsive	CCATCTTTTT	TCA-element
CsSBP15c	1941	salicylic acid responsive	CCATCTTTTT	TCA-element
CsSBP15c	163	drought-inducibility	CAACTG	MBS
CsSBP15c	1844	drought-inducibility	CAACTG	MBS
CsSBP15c	1561	auxin responsive	GGTCCAT	AuxRR-core
CsSBP15c	444	defense and stress responsive	GTTTTCTTAC	TC-rich repeats
CsSBP15c	1581	drought-inducibility	CAACTG	MBS
CsSBP15c	412	salicylic acid responsive	TCAGAAGAGG	TCA-element
CsSBP15c	1327	salicylic acid responsive	CCATCTTTTT	TCA-element
CsSBP15c	1665	salicylic acid responsive	CCATCTTTTT	TCA-element
CsSBP15c	1678	salicylic acid responsive	CCATCTTTTT	TCA-element
CsSBP15c	1298	auxin responsive	GGTCCAT	AuxRR-core
CsSBP15c	181	defense and stress responsive	GTTTTCTTAC	TC-rich repeats
CsSBP15c	698	drought-inducibility	CAACTG	MBS
CsSBP15c	444	salicylic acid responsive	CCATCTTTTT	TCA-element
CsSBP15c	782	salicylic acid responsive	CCATCTTTTT	TCA-element
CsSBP15c	795	salicylic acid responsive	CCATCTTTTT	TCA-element
CsSBP15c	415	auxin responsive	GGTCCAT	AuxRR-core
CsSBP15c	1590	defense and stress responsive	ATTCTCTAAC	TC-rich repeats
