# Supplementary material for: Genome-Wide Characterization and Expression Analysis of the SBP-Box Gene Family in Sweet Orange (Citrus sinensis)
Source: Int J Mol Sci. 2021 Aug 18;22(16):8918. doi: 10.3390/ijms22168918 (PMC8396319; doi:10.3390/ijms22168918)
Supplement: Supplementary file 1 [file ijms-22-08918-s001.zip › Table S6.xlsx]

## Sheet: Bd
Table S7 miRNA targets of CsSBP genes
Target_Acc.	miRNA_Acc.	Expectation	miRNA_start	miRNA_end	Target_start	Target_end	miRNA_aligned_fragment	Target_aligned_fragment	Inhibition
csi-miR5658	CsSBP1a	0	1	21	226	246	AUGAUGAUGAUGAUGAUGAAA	CCUCAUCAUCAUCAUCAUCAU	Cleavage
csi-miR156	CsSBP13	1	1	20	788	807	UGACAGAAGAGAGUGAGCAC	GUGCUCUCUCUCUUCUGUCA	Cleavage
csi-miR156	CsSBP14	1	1	20	884	903	UGACAGAAGAGAGUGAGCAC	GUGCUCUCUCUCUUCUGUCA	Cleavage
csi-miR156	CsSBP9a	1	1	20	1097	1116	UGACAGAAGAGAGUGAGCAC	GUGCUCUCUCUCUUCUGUCA	Cleavage
csi-miR156	CsSBP8	1	1	20	686	705	UGACAGAAGAGAGUGAGCAC	GUGCUCUCUCUCUUCUGUCA	Cleavage
csi-miR156	CsSBP2	1	1	20	761	780	UGACAGAAGAGAGUGAGCAC	GUGCUCUCUCUCUUCUGUCA	Cleavage
csi-miR157a	CsSBP13	1.5	1	21	788	808	UUGACAGAAGAUAGAGAGCAC	GUGCUCUCUCUCUUCUGUCAA	Cleavage
csi-miR157b	CsSBP13	1.5	1	21	788	808	UUGACAGAAGAUAGAGAGCAC	GUGCUCUCUCUCUUCUGUCAA	Cleavage
csi-miR157c	CsSBP13	1.5	1	21	788	808	UUGACAGAAGAUAGAGAGCAC	GUGCUCUCUCUCUUCUGUCAA	Cleavage
csi-miR157d	CsSBP8	1.5	1	20	686	705	UGACAGAAGAUAGAGAGCAC	GUGCUCUCUCUCUUCUGUCA	Translation
csi-miR157d	CsSBP14	1.5	1	20	884	903	UGACAGAAGAUAGAGAGCAC	GUGCUCUCUCUCUUCUGUCA	Translation
csi-miR157d	CsSBP13	1.5	1	20	788	807	UGACAGAAGAUAGAGAGCAC	GUGCUCUCUCUCUUCUGUCA	Translation
csi-miR157d	CsSBP9a	1.5	1	20	1097	1116	UGACAGAAGAUAGAGAGCAC	GUGCUCUCUCUCUUCUGUCA	Translation
csi-miR157d	CsSBP2	1.5	1	20	761	780	UGACAGAAGAUAGAGAGCAC	GUGCUCUCUCUCUUCUGUCA	Translation
csi-miR156	CsSBP6	1.5	1	20	1226	1245	UGACAGAAGAGAGUGAGCAC	AUGCUCACCCUCUUCUGUCA	Cleavage
csi-miR529b	CsSBP13	1.5	1	21	783	803	AGAAGAGAGAGAGUACAGCUU	AAACUGUGCUCUCUCUCUUCU	Cleavage
csi-miR157a	CsSBP9a	2	1	21	1097	1117	UUGACAGAAGAUAGAGAGCAC	GUGCUCUCUCUCUUCUGUCAG	Cleavage
csi-miR157b	CsSBP9a	2	1	21	1097	1117	UUGACAGAAGAUAGAGAGCAC	GUGCUCUCUCUCUUCUGUCAG	Cleavage
csi-miR157c	CsSBP9a	2	1	21	1097	1117	UUGACAGAAGAUAGAGAGCAC	GUGCUCUCUCUCUUCUGUCAG	Cleavage
csi-miR529b	CsSBP8	2	1	21	681	701	AGAAGAGAGAGAGUACAGCUU	AAGUCGUGCUCUCUCUCUUCU	Cleavage
csi-miR529b	CsSBP14	2	1	21	879	899	AGAAGAGAGAGAGUACAGCUU	AGAUUGUGCUCUCUCUCUUCU	Cleavage
csi-miR529b	CsSBP9a	2	1	21	1092	1112	AGAAGAGAGAGAGUACAGCUU	CAGUGGUGCUCUCUCUCUUCU	Cleavage
csi-miR157a	CsSBP8	2.5	1	21	686	706	UUGACAGAAGAUAGAGAGCAC	GUGCUCUCUCUCUUCUGUCAU	Cleavage
csi-miR157a	CsSBP14	2.5	1	21	884	904	UUGACAGAAGAUAGAGAGCAC	GUGCUCUCUCUCUUCUGUCAU	Cleavage
csi-miR157a	CsSBP2	2.5	1	21	761	781	UUGACAGAAGAUAGAGAGCAC	GUGCUCUCUCUCUUCUGUCAU	Cleavage
csi-miR157b	CsSBP14	2.5	1	21	884	904	UUGACAGAAGAUAGAGAGCAC	GUGCUCUCUCUCUUCUGUCAU	Cleavage
csi-miR157b	CsSBP2	2.5	1	21	761	781	UUGACAGAAGAUAGAGAGCAC	GUGCUCUCUCUCUUCUGUCAU	Cleavage
csi-miR157b	CsSBP8	2.5	1	21	686	706	UUGACAGAAGAUAGAGAGCAC	GUGCUCUCUCUCUUCUGUCAU	Cleavage
csi-miR157c	CsSBP14	2.5	1	21	884	904	UUGACAGAAGAUAGAGAGCAC	GUGCUCUCUCUCUUCUGUCAU	Cleavage
csi-miR157c	CsSBP8	2.5	1	21	686	706	UUGACAGAAGAUAGAGAGCAC	GUGCUCUCUCUCUUCUGUCAU	Cleavage
csi-miR157c	CsSBP2	2.5	1	21	761	781	UUGACAGAAGAUAGAGAGCAC	GUGCUCUCUCUCUUCUGUCAU	Cleavage
csi-miR529b	CsSBP2	2.5	1	21	756	776	AGAAGAGAGAGAGUACAGCUU	AGGACGUGCUCUCUCUCUUCU	Cleavage
csi-miR414	CsSBP5a	3	1	21	78	98	UCAUCUUCAUCAUCAUCGUCA	UGAUGAUGAUGAUGGUGGUGA	Cleavage
csi-miR830	CsSBP12	3	1	22	1313	1334	UCUUCUCCAAAUAGUUUAGGUU	UGUUUAAGCUAUUUGGGAAAGA	Cleavage
csi-miR414	CsSBP5a	3	1	21	75	95	UCAUCCUCAUCAUCAUCGUCC	AGAUGAUGAUGAUGAUGGUGG	Cleavage
