# Supplementary material for: Genome-Wide Characterization and Expression Analysis of the SBP-Box Gene Family in Sweet Orange (Citrus sinensis)
Source: Int J Mol Sci. 2021 Aug 18;22(16):8918. doi: 10.3390/ijms22168918 (PMC8396319; doi:10.3390/ijms22168918)
Supplement: Supplementary file 1 [file ijms-22-08918-s001.zip › Table S7.xlsx]

## Sheet: Sheet1
Table S7 qRT-PCR primers in this study.
Gene ID	Forward primer (5'-3')	Reverse primer (5'-3')
CsSBP1	TCCCAGCTTGAACCCGAAAT	TGAGCCTGCTGAAGTCGAAG
CsSBP2	TTTCCTTCGCCAACAGGACG	ACAATGGCTGCACGGTTTTC
CsSBP3	GTGGAGAAGTGCGGAACTGA	TTGCCTGAGACCAGCAACAA
CsSBP4	CTGGGGGTCCAACGACATTT	CCTCGACACGAACAACAGGA
CsSBP5	AAAGCAGTACCACAGGAGGC	CCAAACGCCTGCTACATTGC
CsSBP6	TTGTCAGCAATGCAGTCGGT	TGCAACCTGCAAAAGCTTCAT
CsSBP7	CTGGAACGTCGGTTCTGTCA	GGAAGACAGCCTTGCTGGAT
CsSBP8	AACAGCGATTTTGCCAGCAG	GCTTCCTACGTCGCCGATTA
CsSBP9	TTCACACTCCAGTGGTGCTC	TGCTGCTTCGGTTGAATGGA
CsSBP10	GCCAGCAGTGTAGCAGAGTT	GGAGCCCCCATTGACAACAT
CsSBP11	CGCTTCTACCGTTTTGCTCG	GTTCGCTGTCTACAGCACCT
CsSBP12	GTCCTTCCGACATGGAGAGC	GCAGTCAATGCTTACTTCCTCC
CsSBP13	AAGGAAAACGAAGTTGCCGC	TGGCTGCTGTTCTCATAACGA
CsSBP14	GACGAAGGAAACCTCAGCCA	GTTTCACCACAGTTGCGGAC
CsSBP15	TCTCCCGGAACTGCTCCTTA	AACCTCTGCATCTGCTTCCC
CsCOX	GTATGCCACGTCGCATTCCAGA	GCCAAAACTGCTAAGGGCATTC
