# Supplementary material for: Genome-Wide Characterization and Expression Analysis of the SBP-Box Gene Family in Sweet Orange (Citrus sinensis)
Source: Int J Mol Sci. 2021 Aug 18;22(16):8918. doi: 10.3390/ijms22168918 (PMC8396319; doi:10.3390/ijms22168918)
Supplement: Supplementary file 1 [file ijms-22-08918-s001.zip › Table S1.xlsx]

## Sheet: Sheet1
Table S1 In Silico analysis of CsSBP genes
Gene name	Gene ID	Group	Chromosome	Exon number	ORF (bp)	Protein
						Length (aa)	Theoretical pI	MW (kDa)	Instability index	Aliphatic index	Hydroph obicity	Localization	Transmembrane helix	Sequence
CsSBP1a	Cs1g03630.1	II	chr1 : 2751724-2754103	3	972	324	8.97	36.3749	59.55	47.96	-0.956	Nucleus		MVDYEWGNPSTILLTGDEATQEPNQSRQIFDHYTTQEPFSQHSTNNNNYFHQPITNTTLY HHHHQQQQPPPPPPPPHHHHHHNNNNNNSNNAHSLFDPRAYTSASSYAPTHHSMLSIDAA SGGYFMIPKTEEVSRPVDNFASRIGLNLGGRTYFSSADDDFVSRLYRRPRPGEAGSANIP RCQAEGCSADLTHAKHYHRRHKVCEFHSKASTVIAAGLTQRFCQQCSRFHLLSEFDNGKR SCRKRLADHNRRRRKSQQQPTTTPLQDNQKSQLEPEILANSGAHSSSSVTVAVSPPRMSL DCFRQKPSQATASTSAGSLFFSSG
CsSBP1b	Cs1g03630.3	II	chr1 : 2751704-2754103	1	693	231	7.07	26.0604	46.49	46.97	-0.966	Nucleus		MVDYEWGNPSTILLTGDEATQEPNQSRQIFDHYTTQEPFSQHSTNNNNYFHQPITNTTLY HHHHQQQQPPPPPPPPHHHHHHNNNNNNSNNAHSLFDPRAYTSASSYAPTHHSMLSIDAA SGGYFMIPKTEEVSRPVDNFASRIGLNLGGRTYFSSADDDFVSRLYRRPRPGEAGSANIP RCQAEGCSADLTHAKHYHRRHKVCEFHSKASTVIAAGLTQRFCQQCSRGLS
CsSBP1c	Cs1g03630.5	II	chr1 : 2751704-2754103	2	846	282	8.9	32.1713	59.52	47.48	-1.098	Nucleus		MVDYEWGNPSTILLTGDEATQEPNQSRQIFDHYTTQEPFSQHSTNNNNYFHQPITNTTLY HHHHQQQQPPPPPPPPHHHHHHNNNNNNSNNAHSLFDPRAYTSASSYAPTHHSMLSIDAA SGGYFMIPKTEEVSRPVDNFASRIGLNLGGRTYFSSADDDFVSRLYRRPRPGEAGSANIP RCQAEGCSADLTHAKHYHRRHKVCEFHSKASTVIAAGLTQRFCQQCSRFHLLSEFDNGKR SCRKRLADHNRRRRKSQQQPTTTPLQDNQKSQLEPEILASKP
CsSBP2	Cs1g03640.1	I	chr1 : 2760706-2765009	3	1167	389	6.49	43.238	55.96	65.71	-0.614	Nucleus		MEIGGNIFIREDTGNSNNNNSNNLAWENMWALNNHSRFDLGNSSSLYATAEITSTTHTSE GNAAHALMFPHGQSLYAGDGSNLHPDPHLMCLKLGKRHYFEDATATSIGDRGFSMVKKGK PYYTFASAGGGGVGPSSSSPVLVTSTATVPRCQVEGCHVPLINAKDYHRRHKVCEVHSKA PKVKVLGLEQRFCQQCSRFHVVSEFDDSKRSCRRRLAGHNERRRKSSHESLSRNSSQVNE LMTGRFPFPSPTGRALSLLSSKAESWVSSSDLSSRCSAALRELIAENRAAIVARHLILDS RDWHLHLANDGETQMVCSTSMTSSHQYQMLTEQHNWGRYQQTNTHVTLDLMQAPTEDLGF LSVRGETKDEEEEEECSEIWSSLEGDHLV
CsSBP3	Cs1g07620.1	II	chr1 : 7932833-7935667	2	390	130	8.78	14.7264	80.66	38.31	-1.126	Nucleus		MDNDMEEEEGGVDCYADDERKKKATGRRAAPAGTSSPCCMVEKCGTDLTDARRYHRRHKV CETHSKAPVVIVAGLRQRFCQQCSRFHELYEFDETKRSCRRRLAGHNERRRKSTAETTGE GSSCRGVGPQ
CsSBP4	Cs2g05730.1	II	chr2 : 3153185-3154684	2	585	195	8.81	22.0547	68	56.51	-0.802	Cytoplasm. Nucleus	20-42	MEVVVHHHHIYSSHHQLFKGFYFFISSSILVISASSISVSLVTCFLFIKRKKMEASRAEG KRSLKEDDQEEEEDDEDSGGGIAGEEDKIKKKGKRGSSSAGAGGPTTFVSCQVENCRADM TDAKKYHRRHKVCDFHAKAPVVRVEGLAQRFCQQCSRFHELSEFDDTKRSCRRRLAGHNE RRRKSSADYHGEGSN
CsSBP5a	Cs2g23550.1	II	chr2 : 22148327-22151057	2	519	173	9.14	19.0644	44.86	51.91	-1.068	Cytoplasm. Nucleus		MDAKRKNKMVKVLKKEEATAAFVDSDDDDDGGEYDLCPQEEGDDNRNSGSKKKKGSSGGS GLRSCQVDKCAADLSDAKQYHRRHKVCEVHAKAQVVLMGGMRQRFCQQCSRRLAGHNERR RKNAAESNGEGSSCKGTGTGTQLKDLVCGKLDDKGRIKISIQENATCKHFQIR
CsSBP5b	Cs2g23550.2	II	chr2 : 22148406-22151057	2	567	189	9.08	21.0866	52.39	49.58	-1.11	Nucleus		MDAKRKNKMVKVLKKEEATAAFVDSDDDDDGGEYDLCPQEEGDDNRNSGSKKKKGSSGGS GLRSCQVDKCAADLSDAKQYHRRHKVCEVHAKAQVVLMGGMRQRFCQQCSRFHELSEFDE TKRSCRRRLAGHNERRRKNAAESNGEGSSCKGTGTGTQLKDLVCGKLDDKGRIKISIQEN ATCKHFQIR
CsSBP6	Cs5g12260.1	I	chr5 : 9223839-9227837	3	1671	557	8.6	61.1371	52.37	60.92	-0.578	Nucleus		MEPWSYGSEGKGAVANDRISPADSSSRSKGYLMGWELNTSCHNMLVSHREAPGNQSFGEF GFQEVVGKRLTKDNPIKDVLSSKNHFMNPNMPTPNTSFGEDESTSKRSSSVVDSNSTLDS SLIDLNLGRFVDQRDSHTSKFSHGTPKFSSSKSSAAPKRVRLSGISSHTAYCQVYGCNKD LSSSKDYHKRHKVCEAHSKAAKVIVNEIEQRFCQQCSRFHFLDEFDDGKRSCRKRLAGHN ERRRKPQVGVHPGRTAKLLRSHEAFAGCKFQGTTLPMSSFICPDILPGGIFYPEKCRTND WCKCVKVEDMNDYNAVSATSISKGNLHPKSFFPQYDFQKVVPPFHGNEVNAATESIFSAT SARYPQDLGGPKSVSSPLFRDISLGSEEFSIFD…
CsSBP7a	Cs7g10830.1	I	chr7 : 7051669-7058395	5	1347	449	6.87	49.2727	49.86	57.59	-0.698	Nucleus		MSSMMEWNGKTPLQWDWENLIMFNATAAENPRKTRQIEWEIDGDGGIDSTSFFSSGGGDG SGGSISDMGLASLSKSSKSASNNSSSMGETKTSKFRLEASDDVLEDFDLKKEFAKAEPTG GSPTLEASVGSVCGSYSTSAKRSRSNPQTTQAALCQVEGCGLDLSSAKDYHRKHRVCENH SKSPKVIVGGLERRFCQQCSRFHGLSEFDEKKRSCRRRLSDHNARRRKSQPEAVRLNPAR LSSSLYDGKQQMTLVWNSVPFVHKNPTETFTWEGTCVSKSTQTKGYASKSAKGEGTDVLL QLHGNQPPNSVPARRDDSNGLLLSKAKVTMAEVLDQGPEESMISFDLGATQDCHSALSLL SKTSWGICEPKKVSQQHPTSTSLTNIPHAVMPA…
CsSBP7b	Cs7g10830.2	I	chr7 : 7051669-7057060	4	1440	480	7.17	52.5094	49.36	58.35	-0.678	Nucleus		MSSMMEWNGKTPLQWDWENLIMFNATAAENPRKTRQIEWEIDGDGGIDSTSFFSSGGGDG SGGSISDMGLASLSKSSKSASNNSSSMGETKTSKFRLEASDDVLEDFDLKKEFAKAEPTG GSPTLEASVGSGEPLLGLKLGKRMYFEDISAGGNGKNSSFPAVCGSYSTSAKRSRSNPQT TQAALCQVEGCGLDLSSAKDYHRKHRVCENHSKSPKVIVGGLERRFCQQCSRFHGLSEFD EKKRSCRRRLSDHNARRRKSQPEAVRLNPARLSSSLYDGKQQMTLVWNSVPFVHKNPTET FTWEGTCVSKSTQTKGYASKSAKGEGTDVLLQLHGNQPPNSVPARRDDSNGLLLSKAKVT MAEVLDQGPEESMISFDLGATQDCHSALSLLSK…
CsSBP7c	Cs7g10830.8	I	chr7 : 7053951-7057060	3	1119	373	8.95	40.6765	48.87	58.34	-0.701	Nucleus		MSSMMEWNGKTPLQWDWENLIMFNATAAENPRKTRQIEWEIDGDGGIDSTSFFSSGGGDG SGGSISDMGLASLSKSSKSASNNSSSMGETKTSKFRLEASDDVLEDFDLKKEFAKAEPTG GSPTLEASVGSGEPLLGLKLGKRMYFEDISAGGNGKNSSFPAVCGSYSTSAKRSRSNPQT TQAALCQVEGCGLDLSSAKDYHRKHRVCENHSKSPKVIVGGLERRFCQQCSRFHGLSEFD EKKRSCRRRLSDHNARRRKSQPEAVRLNPARLSSSLYDGKQQMTLVWNSVPFVHKNPTET FTWEGTCVSKSTQTKGYASKSAKGEGTDVLLQLHGNQPPNSVPARRDDSNGLLLSKAKVT MAEVLDQGLFCLK
CsSBP8	Cs7g10990.1	I	chr7 : 7213500-7217123	3	936	312	9.28	34.1592	56.02	61.89	-0.663	Nucleus		MESSPSGSSKRARVPGNGTQIPSCLVDGCTADLGKCRDYHRRHKVCELHSKTPKVTIHGR EQRFCQQCSRFHSLEEFDEGKRSCRKRLDGHNRRRRKPQPDSLSLNSGRFLSNPQGTKFI PFGSPELFSTSAAPPVWSGIVKAKTDEMLHNNHLQLDFTNGNLFCGSSSHDDKEGKQFPF LEGAATSALPRASSVCQPLLTANSSLGNCGSSSQKVFCNRLNRVVHSSRALSLLSSPQPQ TRGVGLNHTAQTDSKLIPPAQSLITSLNYSRLGMVVQPSNASLHDPDTFEIGPARDESST SGTHQSLSFSWE
CsSBP9a	Cs7g11770.1	I	chr7 : 7724048-7729537	4	1224	408	8.69	45.5282	53.23	64.29	-0.642	Nucleus		MESWIYGSEGKGILYSDEVDSSVDPFTRSRKTLMAWESKPSYNFDINKLFSDSDDVENME FMDLCFTDLTRKPCHSNSSLGTPNGEVGSDTNERLTTTPCMVTSNSFCGAESGSKISSSC MKSISQDSALIDLKLGRLVDGRDKQCGKLFKERSVASSAHPSLMAKKVRTTSSCSQTPLC QVYGCNKDLSSSKDYHKRHKVCDVHSKTPKVIVNGNEQRFCQQCSRFHLLAEFDDSKRSC RRRLAGHNERRRKPQFNIHSDRSRKLLQLYQGSELPWTSLQNGTSFVYPDMLPGGILFPE RYEPVKQIKFSERPPYSPQLAVPNTNEQLLTKSSLYQGNKKQHRLAIPLDTALTFQDSSG ISHSSGALSLLSAQSQSMPNHLSGIPMARPLIS…
CsSBP9b	Cs7g11770.2	I	chr7 : 7724048-7729537	4	1395	465	8.43	52.2818	51.7	66.02	-0.672	Nucleus		MESWIYGSEGKGILYSDEVDSSVDPFTRSRKTLMAWESKPSYNFDINKLFSDSDDVENME FMDLCFTDLTRKPCHSNSSLGTPNGEVGSDTNERLTTTPCMVTSNSFCGAESGSKISSSC MKSISQDSALIDLKLGRLVDGRDKQCGKLFKERSVASSAHPSLMAKKVRTTSSCSQTPLC QVYGCNKDLSSSKDYHKRHKVCDVHSKTPKVIVNGNEQRFCQQCSRFHLLAEFDDSKRSC RRRLAGHNERRRKPQFNIHSDRSRKLLQLYQGSELPWTSLQNGTSFVYPDMLPGGILFPE RYEPVKQIKFSERPPYSPQLAVPNTNEQLLTKSSLYQGNKKQHRLAIPLDTALTFQDSSG ISHSSGALSLLSAQSQSMPNHLSGIPMARPLIS…
CsSBP9c	Cs7g11770.3	I	chr7 : 7724048-7729537	3	1518	506	8.53	56.6697	47.32	64.33	-0.668	Nucleus		MESWIYGSEGKGILYSDEVDSSVDPFTRSRKTLMAWESKPSYNFDINKLFSDSDDVENME FMDLCFTDLTRKPCHSNSSLGTPNGEVGSDTNERLTTTPCMVTSNSFCGAESGSKISSSC MKSISQDSALIDLKLGRLVDGRDKQCGKLFKERSVASSAHPSLMAKKVRTTSSCSQTPLC QVYGCNKDLSSSKDYHKRHKVCDVHSKTPKVIVNGNEQRFCQQCSRFHLLAEFDDSKRSC RRRLAGHNERRRKPQFNIHSDRSRKLLQLYQGSELPWTSLQNGTSFVYPDMLPGGILFPE RYEPVKQIKFSERPPYSPQLAVPNTNEQLLTKSSLYQGNKKQHRLAIPLDTALTFQDSSG ISHSSGALSLLSAQSQSMPNHLSGIPMARPLIS…
CsSBP10a	Cs9g01380.1	III	chr9 : 214892-221390	10	2616	872	7.96	97.0504	54.53	85.5	-0.295	Cytoplasm	827-849	MPRITTGDIRFVICIQRQLKHLWETLCSDSASSVAEFDEGKRSCRRRLAGHNKRRRKTHP DNVVNGGSLNDERSSSYLLISLLRILSNMHSNNSDQTKDQDLLSHLFRNLAGVVGTSNVR NLSGLLQGSQGLLNAGPSNGNVEKVPDLVSTGPEPSRPSTSACMTDNRIGFSEPMRSVGQ CGTVPASDLLQKKISTNDAHSGRVQALSASQSIEMFPSRSSFSAKANEPEATFGRSKMSN IDLNNVYDDSQERVENLELSHAPVNPGPVSLYSPLWLHPGSNKSSPPQASANSDSTSSQS QSSSSGEAQSRTDRIVFKLFGKDPNDFPLLLRRQILDWLSHSPTDIESYIRPGCIVLTIY LRLGKPTWEELCCDLGSSLRRLLEGSDDSFWRT…
CsSBP10b	Cs9g01380.3	III	chr9 : 214892-221390	11	3039	1013	8.23	112.706	51.96	81.68	-0.385	Cytoplasm	968-990	MEAKFGGKVQNFYGPVVSDLKAVGKKTLEWDLNDWKWDGDLFTASPLNSAPSDCRNRQLF PVGPEIPANGAQSNCSSSSSEDNNVGNEKGKREMEKRRRVVVVEDDELINDQGGLLNLKL GGRVYPVTDGDAKSGKKTKIVGTTANRAVCQVEDCRADLSNAKDYHRRHKVCDMHSKATK ALVGNVMQRFCQQCSRFHVLQEFDEGKRSCRRRLAGHNKRRRKTHPDNVVNGGSLNDERS SSYLLISLLRILSNMHSNNSDQTKDQDLLSHLFRNLAGVVGTSNVRNLSGLLQGSQGLLN AGPSNGNVEKVPDLVSTGPEPSRPSTSACMTDNRIGFSEPMRSVGQCGTVPASDLLQKKI STNDAHSGRVQALSASQSIEMFPSRSSFSAKAN…
CsSBP11a	Cs9g05200.1	IV	chr9 : 3045989-3053738	10	2394	798	7	88.6657	50.7	85.39	-0.252	Cytoplasm. Nucleus	757-779	MERDGVERPRIPEMEVHPAMVTEADPSASALWDWSDLLDFTTDDHFNLPLDPAQLELNPL LEPQPEPPVVNNLERVRKRDPRLTCSNFLAGRIPCACPELDEMLEEQEAGLPGKKRARTV RAGHGQGKARCQVPGCEADISELKGYHKRHRVCLRCANASTVLLDGESKRYCQQCGKFHL LSDFDEGKRSCRRKLERHNNRRRRKSVDSKGAVDSEPPGASRCEDIICDDDSGKDSLCLS SQITDQEAFLESEDGLVSALNSAPNTQNVNSDSGISAVASGEIRTERGKDDSKASLSPSN CDNKSSYSSLCPTGRISFKLYDWNPAEFPRRLRHQIFHWLASMPVELEGYIRPGCTILTV FIAMPKIMWAKLYEDPIRYVHNFVVEPGTASML…
CsSBP11b	Cs9g05200.2	IV	chr9 : 3045989-3052051	9	2112	704	6.41	78.5757	52.1	81.31	-0.357	Nucleus		MERDGVERPRIPEMEVHPAMVTEADPSASALWDWSDLLDFTTDDHFNLPLDPAQLELNPL LEPQPEPPVVNNLERVRKRDPRLTCSNFLAGRIPCACPELDEMLEEQEAGLPGKKRARTV RAGHGQGKARCQVPGCEADISELKGYHKRHRVCLRCANASTVLLDGESKRYCQQCGKFHL LSDFDEGKRSCRRKLERHNNRRRRKSVDSKGAVDSEPPGASRCEDIICDDDSGKDSLCLS SQITDQEAFLESEDGLVSALNSAPNTQNVNSDSGISAVASGEIRTERGKDDSKASLSPSN CDNKSSYSSLCPTGRISFKLYDWNPAEFPRRLRHQIFHWLASMPVELEGYIRPGCTILTV FIAMPKIMWAKLYEDPIRYVHNFVVEPGTASML…
CsSBP11c	Cs9g05200.3	IV	chr9 : 3045989-3053738	10	1926	642	8.6	71.6725	54.55	87.9	-0.159	Cytoplasm. Nucleus	601-623	MRKRFYRFARWREQEILSTVWFHLLSDFDEGKRSCRRKLERHNNRRRRKSVDSKGAVDSE PPGASRCEDIICDDDSGKDSLCLSSQITDQEAFLESEDGLVSALNSAPNTQNVNSDSGIS AVASGEIRTERGKDDSKASLSPSNCDNKSSYSSLCPTGRISFKLYDWNPAEFPRRLRHQI FHWLASMPVELEGYIRPGCTILTVFIAMPKIMWAKLYEDPIRYVHNFVVEPGTASMLSGR GSMFVHLNNMIFHVKGGTSVVKVDVKVQAPKLHYVQPSCFEAGKPLEFVACGSNLIQPKL RFLISFAGKYLPHDYCIVSPLGGSEGESLALEHQFYKINVPHIEANLFGPAFIEVENESG LSNFIPVLIGDKGTCSEIKIIQQRFEASFFSKR…
CsSBP12	orange1.1t01758.1	III	chrUn : 27994844-27997327	5	1500	500	5.99	55.0319	60.87	66.72	-0.695	Nucleus		METRFRGEAHHFYGMNSMDLRAVGKKTLEWDLNDWKWDGDLFIASKLNPAPNENIGRQFF PLAVGNSSNSSSSCSDEVNLGIENGKREVEKKRRAVVVEDHNSYEVAAGGLSLKLGGNGH PLSEREMGNWAGSSGKKTKFGGGSSSRAVCQVEDCGADLSNAKDYHRRHKVCEMHSKASR ALVGNVMQRFCQQCSRFHVLQEFDEGKRSCRRRLAGHNKRRRKTNPDAVANGSSPNNDQT SGYLLISLLRILSNMHSSRSDQRTDQDLLSHLLRGLASPAGENGGRGISGLLQEHQDMLN ERTSAGNSEVVQAFLANGQGCPTPFRQQLNATVSEMPQQVSLPHDARGAEDQDGNVAQIK MNNFDLNDVYIDSDDGTEDVERSPVPANLGTSS…
CsSBP13	orange1.1t02265.1	I	chrUn : 34257842-34260824	3	1134	378	9.16	39.9141	49.17	49.79	-0.661	Nucleus		MELGSDYLAESGGGSGSGSGLSSAEPSLNGLKFGKKIYFEDVGTAGAPFPGSGSSSGSGS GSGSGSGRKVRGGGGGMVTSGQQPPRCQVEGCKVDLSDAKAYYSRHKVCGMHSKSPVVTV AGLEQRFCQQCSRFHQLPEFDQGKRSCRRRLAGHNERRRKPTSGPFLGTRYENSSQGGGF LIDFSAYQMVGGRDGWPVTSVSKQVSGNQTTVTARHLPQPLWQNHSQDPPPDRYLQCSTA GTGFSGPGIPCGGCFTGVADSNCALSLLSNQPWGSKNQTPGHGVGDLMHAHTKSVTQPVS PRGAAINQYPNMSWGFKGNAAGSSSHQMAPQLGLAPTSVPINSQFSGELESSQQSRQHMK LQHSRDYDDSNQQIHWSL
CsSBP14	orange1.1t02597.1	I	chrUn : 39651470-39655313	3	1137	379	6.43	41.9643	59.76	54.54	-0.745	Nucleus		MDWNLKPAWDFTEFEQEAIPNVDAVDESSSRTKGNFSVDLKLGQVNSSAEDSLNKCKEPG ASKMESPSPSGSFKRARAANNGSQTASCLVDGCDSDLSNCRDYHRRHKVCELHSKTPQVL ICGQKQRFCQQCSRFHCLEEFDEGKRSCRKRLDGHNRRRRKPQPDQLSRTGTFLSNYQGA SLLPFSSSHMYPSATVVKPTWTGVVNTEADARCYNEHHRLNLPDERNLFFRSPSSSYKTG KQFTFLQGDNPTFNSQTSSEASVSQPLLGTANLSDRSGASHNVFHDRSTTQDSDCALSLL SSPTTQTSGISLSQMMPPSSMPLVRSLGTSLHNHSVEPMESVLVSSDQDDNVHCPGVFHL GYDGSAASDTPQTIPFHWE
CsSBP15a	orange1.1t04043.1	III	chrUn : 62840198-62846038	10	3225	1075	8.53	118.748	56.9	74.64	-0.5	Nucleus		MTMTMTMAKKRHLSYQAQSQNHYGGEQQNWNPKLWDWDSVGFVGKPVVDSDPEVLRLGGA TASESPNKTTDNINYNYNYNNQKKGNTTTTSAVTVGNVEDDGRLDLNLGGGLTAVDVEQP EPPVVTSKPNKRVRSGSPGTAPYPMCQVDNCKEDLSNAKDYHRRHKVCELHSKSTKALVG KQMQRFCQQCSRFHPLSEFDEGKRSCRRRLAGHNRRRRKTQPEDITSRMLIHGHGNQSNN PTANVDIVNLLTALARAQGKTEDRSISCSSVPDREQLLMILSKINSLPLPADLAAKLHNF GSLNRKTPVHTSTDVQNRLNENTSSPSTMDLLAVLSSTLTAPSPDTLAAHSQRSSHSSDS EKTKSTCPEQATPNFLKRTTMDFPSVGGERSST…
CsSBP15b	orange1.1t04043.2	III	chrUn : 62840198-62846038	10	3306	1102	8.46	121.684	57.39	75.03	-0.488	Nucleus		MEEVGAQVAPSILMHQRLSSRLCEAPTMTMTMTMAKKRHLSYQAQSQNHYGGEQQNWNPK LWDWDSVGFVGKPVVDSDPEVLRLGGATASESPNKTTDNINYNYNYNNQKKGNTTTTSAV TVGNVEDDGRLDLNLGGGLTAVDVEQPEPPVVTSKPNKRVRSGSPGTAPYPMCQVDNCKE DLSNAKDYHRRHKVCELHSKSTKALVGKQMQRFCQQCSRFHPLSEFDEGKRSCRRRLAGH NRRRRKTQPEDITSRMLIHGHGNQSNNPTANVDIVNLLTALARAQGKTEDRSISCSSVPD REQLLMILSKINSLPLPADLAAKLHNFGSLNRKTPVHTSTDVQNRLNENTSSPSTMDLLA VLSSTLTAPSPDTLAAHSQRSSHSSDSEKTKST…
CsSBP15c	orange1.1t04043.3	III	chrUn : 62840198-62846038	8	2391	797	7.52	87.671	55.76	80.26	-0.342	Nucleus		MILSKINSLPLPADLAAKLHNFGSLNRKTPVHTSTDVQNRLNENTSSPSTMDLLAVLSST LTAPSPDTLAAHSQRSSHSSDSEKTKSTCPEQATPNFLKRTTMDFPSVGGERSSTSYQSP VEDSDGQNQETRVNLPLQLFSSSPEDDSPPKLSSSRKYFSSDSSNPIEERSPSSSPVVQT FFPMQSTSETVKSEKLSIGREVNANVEGNRSRGSIMPLELFRGSNKAADNCSFQSFPYQA GYTSSSGSDHSPSSLNSDAQDCTGRIIFKLFDKDPSQFPGTLRKQIYNWLSNSPSEMESY IRPGCVILSLYVSMPYATWEQLEGNLLQRINSLVQDSDSDFWRNARFLVHTGKQLASHKD GNIRVCKSWRTWSSPELISVSPLAVVGGQELSF…
