# Supplementary material for: Genome-Wide Characterization and Expression Analysis of the SBP-Box Gene Family in Sweet Orange (Citrus sinensis)
Source: Int J Mol Sci. 2021 Aug 18;22(16):8918. doi: 10.3390/ijms22168918 (PMC8396319; doi:10.3390/ijms22168918)
Supplement: Supplementary file 1 [file ijms-22-08918-s001.zip › Table S2.xlsx]

## Sheet: Sheet1
Table S2 List of SBPs from Citrus sinensis, Oryza sativa and Arabidopsis thaliana
Citrus sinensis		Oryza sativa		Arabidopsis thaliana
Gene ID	Gene Name	Gene ID	Gene Name	Gene ID	Gene Name
Cs1g03630.1	CsSBP1a	Os01g0292900	OsSBP1	AT1G02065.1	AtSBP1
Cs1g03630.3	CsSBP1b	Os01g0922600	OsSBP2	AT1G20980.1	AtSBP2
Cs1g03630.5	CsSBP1c	Os02g0139400	OsSBP3	AT1G27360.1	AtSBP3
Cs1g03640.1	CsSBP2	Os02g0174100	OsSBP4	AT1G27370.1	AtSBP4
Cs1g07620.1	CsSBP3	Os02g0177300	OsSBP5	AT1G53160.1	AtSBP5
Cs2g05730.1	CsSBP4	Os03g0833300	OsSBP6	AT1G69170.1	AtSBP6
Cs2g23550.1	CsSBP5a	Os04g0551500	OsSBP7	AT1G76580.1	AtSBP7
Cs2g23550.2	CsSBP5b	Os04g0656500	OsSBP8	AT2G33810.1	AtSBP8
Cs5g12260.1	CsSBP6	Os05g0408200	OsSBP9	AT2G42200.1	AtSBP9
Cs7g10830.1	CsSBP7a	Os06g0659100	OsSBP10	AT2G47070.1	AtSBP10
Cs7g10830.2	CsSBP7b	Os06g0663500	OsSBP11	AT3G15270.1	AtSBP11
Cs7g10830.8	CsSBP7c	Os06g0703500	OsSBP12	AT3G57920.1	AtSBP12
Cs7g10990.1	CsSBP8	Os07g0505200	OsSBP13	AT3G60030.1	AtSBP13
Cs7g11770.1	CsSBP9a	Os08g0509600	OsSBP14	AT5G18830.1	AtSBP14
Cs7g11770.2	CsSBP9b	Os08g0513700	OsSBP15	AT5G43270.1	AtSBP15
Cs7g11770.3	CsSBP9c	Os08g0531600	OsSBP16	AT5G50570.1	AtSBP16
Cs9g01380.1	CsSBP10a	Os09g0491532	OsSBP17	AT5G50670.1	AtSBP17
Cs9g01380.3	CsSBP10b	Os09g0507100	OsSBP18
Cs9g05200.1	CsSBP11a	Os11g0496600	OsSBP19
Cs9g05200.2	CsSBP11b
Cs9g05200.3	CsSBP11c
orange1.1t01758.1	CsSBP12
orange1.1t02265.1	CsSBP13
orange1.1t02597.1	CsSBP14
orange1.1t04043.1	CsSBP15a
orange1.1t04043.2	CsSBP15b
orange1.1t04043.3	CsSBP15c
prefix Cs (Citrus sinensis), At (Arabidopsis thaliana) and Os (Oryza sativa) are used for sweet orange, Arabidopsis and rice, respectively
